# Supplementary material for: CGIAR Barley Breeding Toolbox: A diversity panel to facilitate breeding and genomic research in the developing world
Source: Front Plant Sci. 2022 Nov 14;13:1034322. doi: 10.3389/fpls.2022.1034322 (PMC9702823; doi:10.3389/fpls.2022.1034322)
Supplement: Supplementary file 1 [file DataSheet_1.zip › Supplementary Table S7.xlsx]

## Sheet: Supplementary Table 7
Supplementary Table 7: Hapmap genotypic file including the 250 entries of the CGIAR Barley Breeding Toolbox and the 40,342 polymorphic markers
rs#	alleles	chrom	pos	G01	G03	G04	G05	G10	G12	G15	G16	G17	G18	G19	G20	G21	G22	G29	G36	G39	G40	G41	G44	G48	G49	G50	G51	G52	G53	G54	G55	G56	G57	G58	G59	G62	G64	G66	G67	G68	G73	G74	G80	G90	G91	G92	G106	G108	G109
SCRI_RS_169369	T/C	1H	142369	T	T	T	T	C	T	T	T	T	T	T	T	T	T	T	T	T	T	T	T	T	T	T	T	T	T	T	T	T	T	T	T	T	C	T	T	C	T	C	T	T	T	T	T	C	T
JHI-Hv50k-2016-358	C/G	1H	145558	C	C	C	C	C	C	C	C	C	C	C	C	C	C	C	G	C	C	C	C	C	C	C	C	C	C	C	C	C	C	C	C	C	C	C	C	C	C	C	C	C	C	G	C	C	C
JHI-Hv50k-2016-343	A/G	1H	146097	G	A	A	A	A	G	A	A	A	A	A	A	A	A	A	A	A	G	A	A	A	G	G	A	G	A	A	A	A	A	A	A	A	A	A	A	A	A	A	A	A	A	A	A	A	A
JHI-Hv50k-2016-342	C/T	1H	146155	T	C	C	C	C	C	C	C	C	C	C	C	C	C	C	C	C	T	C	C	C	T	C	C	T	C	C	C	C	C	C	C	C	C	C	C	C	C	C	C	C	C	C	C	C	C
SCRI_RS_149838	A/G	1H	146218	A	G	A	A	A	A	G	G	G	A	G	G	A	G	G	A	A	A	A	A	A	A	A	A	A	A	G	A	A	A	G	A	A	A	G	G	A	G	A	A	G	G	A	A	A	A
SCRI_RS_227491	G/A	1H	147494	G	A	G	G	G	G	A	A	A	G	A	A	G	A	A	G	G	G	G	G	G	G	G	G	G	G	A	G	G	G	A	G	G	G	A	A	G	A	G	G	A	A	G	G	G	G
JHI-Hv50k-2016-284	G/T	1H	158861	T	G	N	G	G	T	G	G	G	T	G	G	G	G	G	G	G	T	T	T	G	T	G	T	T	T	G	G	G	T	G	T	T	G	G	G	G	G	G	T	G	G	G	T	G	T
JHI-Hv50k-2016-270	G/T	1H	159936	G	T	G	G	G	G	T	T	T	G	T	T	G	T	T	G	G	G	G	G	G	G	G	G	G	G	T	G	G	G	T	G	T	G	T	T	G	T	G	G	T	T	G	T	G	G
JHI-Hv50k-2016-256	A/C	1H	162979	C	A	A	A	A	A	A	A	A	A	A	A	A	A	A	A	A	C	A	C	A	C	C	C	C	A	A	C	A	A	A	A	C	A	A	A	A	A	A	A	A	A	A	C	A	A
JHI-Hv50k-2016-237	A/C	1H	164176	C	A	N	C	A	A	A	A	A	A	A	A	C	A	A	A	C	C	A	C	C	C	A	C	C	A	A	C	C	A	A	A	C	A	A	A	A	A	A	A	A	A	A	C	A	A
BOPA2_12_30653	A/G	1H	164469	G	A	N	G	A	A	A	A	A	A	A	A	G	A	A	G	G	G	A	G	G	G	A	G	G	A	A	A	G	A	A	A	G	A	A	A	A	A	A	A	A	A	G	G	A	A
JHI-Hv50k-2016-211	T/C	1H	167034	C	T	T	T	T	T	T	T	T	T	T	T	T	T	T	C	T	C	T	C	T	C	T	C	C	T	T	T	T	T	T	T	C	T	T	T	T	T	T	T	T	T	C	C	T	T
JHI-Hv50k-2016-200	G/A	1H	167678	G	A	G	G	G	G	A	A	A	G	A	A	G	A	A	G	G	G	G	G	G	G	G	G	G	G	A	G	G	G	A	G	G	G	A	A	G	A	G	G	A	A	G	G	G	G
BOPA1_2511-533	A/G	1H	173286	A	A	A	A	G	A	A	G	A	A	A	A	A	A	A	A	A	A	A	A	G	A	G	A	A	A	A	G	A	A	A	A	A	G	A	A	G	A	G	A	G	G	A	A	G	A
JHI-Hv50k-2016-180	A/G	1H	173286	A	A	A	A	G	A	A	G	A	A	A	A	A	A	A	A	A	A	A	A	G	A	G	A	A	A	A	G	A	A	A	A	A	G	A	A	G	A	G	A	G	G	A	A	G	A
JHI-Hv50k-2016-170	G/C	1H	174905	C	G	C	C	G	G	G	G	G	G	G	G	C	G	G	G	C	C	G	C	G	C	G	C	C	G	G	G	C	G	G	G	C	G	G	G	G	G	G	G	G	G	G	C	G	G
JHI-Hv50k-2016-157	G/A	1H	182791	A	G	N	A	G	G	G	G	G	G	G	G	A	G	G	G	A	A	G	A	G	A	G	A	A	G	G	G	G	G	G	G	A	G	G	G	N	G	G	G	G	G	G	A	G	G
JHI-Hv50k-2016-141	A/G	1H	187179	G	A	N	G	A	A	A	A	A	A	A	A	G	A	A	A	G	G	A	G	A	G	A	G	G	A	A	A	A	A	A	A	G	A	A	A	A	A	A	A	A	A	A	G	A	A
JHI-Hv50k-2016-137	A/T	1H	188138	T	A	N	T	T	A	A	T	A	A	A	A	T	A	A	T	T	T	A	T	T	T	T	T	T	A	A	T	T	A	A	A	T	T	A	A	T	A	T	A	T	T	T	T	T	A
SCRI_RS_204276	C/T	1H	188459	T	C	N	T	C	C	C	C	C	C	C	C	T	C	C	T	T	T	C	T	C	T	C	T	T	C	C	C	C	C	C	C	T	C	C	C	C	C	C	C	C	C	T	T	C	C
JHI-Hv50k-2016-7	T/C	1H	244437	T	T	T	T	C	T	T	T	T	T	T	T	T	T	T	T	T	T	T	T	T	T	T	T	T	T	T	T	T	T	T	T	T	C	T	T	C	T	C	T	T	T	T	T	C	T
JHI-Hv50k-2016-24	T/C	1H	246374	T	T	T	T	C	T	T	C	T	T	T	T	T	T	T	C	T	T	T	T	T	T	C	T	T	T	T	T	T	T	T	T	T	C	T	T	N	T	C	T	C	C	C	T	C	T
JHI-Hv50k-2016-64	A/G	1H	250025	A	A	A	A	G	A	A	G	A	A	A	A	A	A	A	G	A	A	A	A	A	A	G	A	A	A	A	A	A	A	A	A	A	G	A	A	G	A	G	A	G	G	G	A	G	A
JHI-Hv50k-2016-66	T/C	1H	250175	T	T	T	T	T	T	T	C	T	T	T	T	T	T	T	C	T	T	T	T	T	T	C	T	T	T	T	T	T	T	T	T	T	T	T	T	T	T	T	T	C	C	C	T	T	T
JHI-Hv50k-2016-72	G/C	1H	250949	C	C	C	C	C	C	C	G	C	C	C	C	C	C	C	G	C	C	C	C	C	C	G	C	C	C	C	C	C	C	C	C	C	C	C	C	C	C	C	C	G	G	G	C	C	C
JHI-Hv50k-2016-88	A/G	1H	252327	A	A	A	A	A	A	A	G	A	A	A	A	A	A	A	G	A	A	A	A	A	A	G	A	A	A	A	A	A	A	A	A	A	A	A	A	A	A	A	A	G	G	G	A	A	A
JHI-Hv50k-2016-97	C/A	1H	252831	C	A	N	C	C	A	A	C	A	A	A	A	C	A	A	C	C	C	A	C	C	C	C	C	C	A	A	C	C	A	A	A	C	C	A	A	C	A	C	A	C	C	C	C	C	A
JHI-Hv50k-2016-115	A/G	1H	281981	A	A	A	A	G	A	A	A	A	A	A	A	A	A	A	A	A	A	A	A	A	A	A	A	A	A	A	A	A	A	A	A	A	G	A	A	G	A	G	A	A	A	A	A	G	A
BOPA2_12_10420	A/C	1H	282251	A	C	N	A	A	C	C	A	C	C	C	C	A	C	C	A	A	A	C	A	A	A	A	A	A	C	C	A	A	C	C	C	A	A	C	C	N	C	A	C	A	A	A	A	A	C
BOPA1_3107-422	G/A	1H	282390	G	G	G	G	A	G	G	G	G	G	G	G	G	G	G	G	G	A	G	G	A	G	G	G	G	G	G	G	G	G	G	G	G	A	G	G	A	G	A	G	G	G	G	G	A	G
JHI-Hv50k-2016-121	G/A	1H	282390	G	G	G	G	A	G	G	G	G	G	G	G	G	G	G	G	G	A	G	G	A	G	G	G	G	G	G	G	G	G	G	G	G	A	G	G	A	G	A	G	G	G	G	G	A	G
JHI-Hv50k-2016-127	C/T	1H	282766	C	T	N	C	C	T	T	C	T	T	T	T	C	T	T	C	C	C	T	C	C	C	C	C	C	T	T	C	C	T	T	T	C	C	T	T	C	T	C	T	C	C	C	C	C	T
JHI-Hv50k-2016-745	A/G	1H	370062	A	A	G	G	A	A	A	G	A	A	A	G	G	G	A	A	G	A	G	A	A	A	A	A	A	G	A	A	A	G	A	A	A	A	A	A	A	A	A	G	G	G	A	A	A	A
JHI-Hv50k-2016-721	G/A	1H	371237	G	G	G	G	G	G	G	G	G	G	G	G	G	G	G	G	G	G	G	G	G	G	G	G	G	G	G	G	G	G	G	G	G	G	G	G	G	G	G	G	G	G	G	G	G	G
SCRI_RS_138156	G/A	1H	475320	G	G	G	G	G	A	G	G	G	A	G	G	G	G	G	A	G	G	G	N	G	G	G	A	G	G	G	G	G	G	G	G	G	G	G	G	G	G	G	A	G	G	A	G	G	A
JHI-Hv50k-2016-498	C/T	1H	603322	C	T	C	C	C	C	T	T	T	C	T	C	C	C	C	C	C	T	T	C	C	C	T	C	C	T	T	C	C	C	T	T	C	C	T	T	C	T	C	C	T	T	C	C	C	C
JHI-Hv50k-2016-468	G/A	1H	647796	G	G	G	G	G	A	G	G	G	A	G	G	G	G	G	N	G	G	G	G	A	G	G	G	G	G	G	G	G	G	G	G	G	G	G	G	G	G	G	A	G	G	N	G	G	A
BOPA1_7174-365	C/G	1H	648318	C	C	C	C	C	G	C	C	C	G	C	C	C	C	C	N	C	C	C	C	C	C	C	C	C	C	C	C	C	C	C	C	C	C	C	C	C	C	C	G	C	C	N	C	C	G
JHI-Hv50k-2016-449	A/G	1H	648966	G	A	N	G	G	A	A	A	A	A	A	A	G	A	A	N	G	A	A	N	A	A	A	N	G	A	A	G	G	A	A	A	A	G	A	A	G	A	G	A	A	A	N	A	G	A
JHI-Hv50k-2016-408	G/A	1H	652156	A	G	N	A	A	G	G	G	G	G	G	G	A	G	G	G	A	G	G	N	G	G	G	G	A	G	G	A	G	G	G	G	G	A	G	G	A	G	A	G	G	G	G	G	A	G
JHI-Hv50k-2016-392	C/T	1H	652531	C	T	C	C	C	T	T	C	T	T	T	C	C	C	T	T	C	C	C	N	C	T	C	T	C	C	T	C	T	C	T	C	C	C	T	T	N	T	C	T	C	C	T	C	C	T
JHI-Hv50k-2016-786	A/C	1H	930032	A	A	A	A	A	A	A	A	A	A	A	A	A	A	A	C	A	A	A	A	A	A	A	A	A	A	A	A	A	A	A	A	A	A	A	A	A	A	A	A	A	A	C	A	A	A
JHI-Hv50k-2016-823	C/T	1H	931238	T	C	C	C	T	C	C	C	C	T	C	C	C	C	C	C	C	C	C	T	C	C	C	C	T	C	C	T	T	C	C	T	C	T	C	C	T	C	T	C	C	C	C	C	T	T
JHI-Hv50k-2016-847	G/A	1H	932629	A	G	G	G	A	G	G	G	G	A	G	G	G	G	A	G	G	G	G	A	G	G	G	G	A	G	G	A	A	G	G	A	A	A	G	G	A	G	A	G	G	G	G	A	A	A
JHI-Hv50k-2016-872	G/T	1H	934070	G	G	G	G	G	G	G	G	G	G	G	G	G	G	G	G	G	G	G	G	G	G	G	G	G	G	G	G	G	G	G	G	G	G	G	G	G	G	G	G	G	G	G	G	G	G
JHI-Hv50k-2016-877	C/T	1H	934775	T	C	C	C	T	C	C	C	C	T	C	C	C	C	T	C	C	C	C	T	C	C	C	C	T	C	C	T	T	C	C	T	T	T	C	C	T	C	T	C	C	C	C	T	T	T
BOPA2_12_30969	G/A	1H	938921	G	G	N	G	G	G	G	A	G	G	G	A	G	A	G	G	G	A	A	G	G	A	G	G	G	A	G	G	G	A	G	G	G	G	G	G	G	G	G	A	A	A	G	G	G	G
BOPA2_12_30968	G/C	1H	939024	G	G	G	G	G	C	G	G	G	G	G	G	G	G	G	G	G	G	G	G	G	G	G	C	G	G	G	G	G	G	G	G	G	G	G	G	G	G	G	G	G	G	G	G	G	G
JHI-Hv50k-2016-912	T/C	1H	939905	C	T	T	T	C	T	T	T	T	C	T	T	T	T	C	T	T	T	T	C	T	T	T	T	C	T	T	C	C	T	T	C	C	C	T	T	C	T	C	T	T	T	T	C	C	C
BOPA1_8670-388	C/G	1H	940441	G	C	C	C	G	C	C	C	C	G	C	C	C	C	G	C	C	C	C	G	C	C	C	C	G	C	C	G	G	C	C	G	G	G	C	C	G	C	G	C	C	C	C	G	G	G
JHI-Hv50k-2016-752	T/C	1H	946524	T	C	N	T	T	T	C	C	C	C	C	C	T	C	T	T	T	C	C	T	T	C	C	T	T	C	C	T	T	C	C	C	C	T	C	C	T	C	T	C	C	C	T	C	T	C
SCRI_RS_120053	C/T	1H	1025257	C	T	C	C	C	C	T	T	T	C	T	C	C	C	C	C	C	C	C	C	C	C	T	C	C	C	C	C	C	C	C	T	C	C	T	T	C	C	C	C	T	T	C	C	C	C
JHI-Hv50k-2016-2693	T/C	1H	1246418	C	C	T	T	T	T	T	T	T	T	T	T	T	T	C	C	T	T	C	C	C	T	T	T	C	T	C	T	C	T	C	T	T	C	C	T	T	N	T	T	T	T	C	T	T	T
SCRI_RS_142714	G/A	1H	1275212	G	A	N	G	G	A	A	A	A	A	A	A	G	A	A	A	A	A	A	G	G	G	A	A	G	A	A	A	A	A	A	A	A	G	A	A	G	A	G	A	A	A	A	A	G	A
JHI-Hv50k-2016-2374	G/A	1H	1369132	G	G	G	G	G	G	G	G	G	G	G	G	G	G	G	G	G	G	G	G	G	G	G	G	G	G	G	A	G	G	G	G	A	G	G	G	G	G	G	G	G	G	G	A	G	G
JHI-Hv50k-2016-2345	C/G	1H	1371015	N	N	N	N	N	N	N	N	N	N	N	N	N	N	N	N	N	N	N	N	N	N	N	N	N	N	N	N	N	N	N	N	N	N	N	N	N	N	N	N	N	N	N	N	N	N
JHI-Hv50k-2016-2322	A/G	1H	1372955	A	A	A	A	A	A	A	A	A	A	A	A	A	A	A	A	A	G	A	A	A	A	A	A	A	A	A	A	A	A	A	G	A	A	A	A	N	A	A	A	A	A	A	A	A	A
BOPA1_6195-2137	G/A	1H	1431782	G	A	G	G	G	G	A	G	A	G	A	G	G	G	A	A	G	A	A	G	A	G	A	G	A	G	G	G	G	G	G	A	G	G	A	A	G	G	G	G	G	G	A	G	G	G
JHI-Hv50k-2016-2199	T/G	1H	1433162	N	N	N	N	N	N	N	N	N	N	N	N	N	N	N	N	N	N	N	N	N	N	N	N	N	N	N	N	N	N	N	N	N	N	N	N	N	N	N	N	N	N	N	N	N	N
JHI-Hv50k-2016-2146	T/C	1H	1441454	T	T	N	T	T	C	C	C	C	C	C	C	T	C	T	T	T	C	C	T	T	C	T	C	C	C	T	C	C	C	T	C	T	C	T	C	T	C	T	C	C	C	T	T	T	C
JHI-Hv50k-2016-2092	T/G	1H	1463148	T	T	G	G	T	T	G	G	G	G	G	G	T	G	T	T	T	G	G	T	G	T	T	G	G	G	G	G	G	G	G	G	G	T	T	G	T	G	T	G	G	G	T	G	T	G
SCRI_RS_124234	T/C	1H	1542790	T	T	T	T	T	T	T	T	T	T	T	T	T	T	T	T	T	C	T	T	T	C	T	T	T	T	T	T	T	T	T	C	T	C	T	T	N	T	T	T	T	T	T	T	T	T
JHI-Hv50k-2016-1972	A/G	1H	1548868	A	A	A	A	G	A	A	A	A	A	A	A	G	A	A	A	A	A	A	A	A	A	A	A	A	A	A	A	A	A	A	A	A	A	A	A	G	A	G	A	A	A	A	A	G	A
JHI-Hv50k-2016-1971	C/T	1H	1548972	C	C	T	T	C	C	C	C	C	C	C	T	C	T	C	C	C	C	T	C	C	T	C	T	T	C	C	C	T	C	C	C	T	T	C	C	C	T	C	C	C	C	C	T	C	C
BOPA2_12_30944	C/A	1H	1565312	C	C	C	C	C	C	C	C	C	A	C	C	C	C	C	C	C	C	C	C	C	C	C	C	C	A	C	C	C	A	C	C	C	C	C	C	C	C	C	A	C	C	C	C	C	A
BOPA1_3220-723	A/C	1H	1565457	C	C	N	A	A	C	A	A	A	A	A	C	A	C	A	A	A	A	C	C	C	A	A	A	C	A	C	A	A	A	C	A	C	A	C	A	N	C	A	A	A	A	A	C	A	A
JHI-Hv50k-2016-1951	C/T	1H	1565569	C	C	C	C	C	C	T	T	T	C	T	C	C	C	C	C	C	C	C	C	C	C	T	C	C	C	C	C	C	C	C	C	C	C	C	T	C	C	C	C	T	T	C	C	C	C
JHI-Hv50k-2016-1906	C/T	1H	1591235	C	C	C	C	C	C	C	C	C	C	C	C	C	C	C	C	C	C	C	C	C	C	T	C	C	C	C	C	C	C	C	C	C	C	C	C	C	C	C	C	C	C	C	C	C	C
JHI-Hv50k-2016-1895	G/A	1H	1591837	G	G	N	G	G	A	G	G	G	A	G	A	G	A	A	A	G	G	A	G	A	G	G	G	A	A	A	A	G	A	A	G	A	G	G	G	G	A	G	A	G	G	A	A	G	A
JHI-Hv50k-2016-1864	C/T	1H	1750701	C	C	C	C	C	C	C	C	C	C	C	C	C	C	C	C	C	T	C	C	C	C	C	C	C	C	C	C	C	C	C	T	C	C	C	C	C	C	C	C	C	C	C	C	C	C
JHI-Hv50k-2016-1863	A/G	1H	1750752	A	A	A	A	A	A	A	A	A	A	A	A	A	A	A	A	A	G	A	A	A	A	G	A	A	A	A	A	A	A	A	G	A	A	A	A	A	A	A	A	A	A	A	A	A	A
JHI-Hv50k-2016-1545	A/G	1H	1904849	A	A	N	G	G	A	A	A	A	A	A	A	G	A	A	A	A	A	A	A	A	G	A	G	A	A	A	A	G	A	A	A	A	G	A	A	G	A	G	A	A	A	A	A	G	A
BOPA1_5514-472	G/A	1H	1950468	G	G	G	G	A	G	G	G	G	G	G	G	A	G	G	G	G	G	G	G	G	G	G	G	G	G	G	G	G	G	G	G	G	G	G	G	A	G	A	G	G	G	G	G	A	G
JHI-Hv50k-2016-1677	C/T	1H	1950599	C	C	C	C	C	C	C	C	C	C	C	C	C	C	T	T	C	C	C	C	C	C	C	C	C	C	T	T	T	C	T	C	C	C	C	C	C	C	C	C	C	C	T	C	C	C
JHI-Hv50k-2016-1679	T/C	1H	1950815	T	T	N	T	T	T	T	T	T	T	T	C	T	C	T	T	T	T	T	T	T	T	T	T	C	T	T	T	T	T	T	C	T	T	T	T	T	T	T	T	T	T	T	T	T	T
JHI-Hv50k-2016-1691	T/G	1H	1951259	G	G	N	G	T	G	T	T	T	G	T	T	T	T	G	G	T	T	G	G	T	G	T	G	T	G	T	T	T	G	T	G	G	G	G	T	T	G	T	G	T	T	G	G	T	G
BOPA2_12_30715	C/A	1H	1966053	C	C	C	C	C	C	A	C	A	C	A	C	C	C	C	C	C	A	C	C	C	C	C	C	C	C	C	C	C	C	C	A	C	C	C	A	C	C	C	C	C	C	C	C	C	C
JHI-Hv50k-2016-1755	A/G	1H	1968189	A	A	N	A	A	A	A	G	A	G	A	A	A	A	A	A	A	A	A	A	A	A	A	A	A	G	A	A	A	G	A	A	G	A	A	A	N	A	A	G	G	G	A	G	A	G
JHI-Hv50k-2016-1369	C/A	1H	2037649	C	C	C	C	C	C	A	C	A	C	A	C	C	C	C	C	C	A	C	C	C	C	A	C	C	C	C	C	C	C	C	A	C	C	C	A	C	C	C	C	C	C	C	C	C	C
JHI-Hv50k-2016-1377	T/C	1H	2038420	C	T	C	C	T	C	T	C	T	T	T	T	T	T	T	T	C	T	T	C	T	T	T	T	T	T	T	T	T	T	T	T	T	C	T	T	T	T	T	T	C	C	T	T	T	T
JHI-Hv50k-2016-1417	C/A	1H	2049810	C	C	C	C	A	C	C	C	C	C	C	C	A	C	C	C	C	C	C	C	C	C	C	C	C	C	C	A	A	C	C	C	C	C	C	C	A	C	A	C	C	C	C	C	A	C
JHI-Hv50k-2016-1422	A/T	1H	2050073	A	A	N	A	A	A	A	T	A	A	A	T	A	T	A	A	A	A	A	A	A	A	A	A	A	A	A	A	A	A	A	A	A	A	A	A	A	A	A	A	T	T	A	A	A	A
JHI-Hv50k-2016-1432	G/A	1H	2050881	G	A	G	G	G	G	A	G	A	G	A	G	G	G	A	A	G	A	A	G	A	G	A	G	A	G	G	G	G	G	G	A	G	G	A	A	G	G	G	G	G	G	A	G	G	G
JHI-Hv50k-2016-1434	T/C	1H	2051080	T	T	T	T	T	T	T	T	T	T	T	T	T	T	T	T	T	T	T	T	T	T	T	T	T	C	C	T	T	T	C	T	T	T	T	T	T	C	T	T	T	T	T	T	T	T
SCRI_RS_113745	C/T	1H	2054356	C	C	C	C	C	C	T	C	T	C	T	C	C	C	T	T	C	T	T	C	C	C	T	C	C	C	C	C	C	C	C	T	C	C	C	T	N	C	C	C	C	C	T	C	C	C
JHI-Hv50k-2016-1197	A/G	1H	2163594	N	A	N	G	G	A	A	A	A	A	A	A	G	A	A	A	A	A	A	G	A	A	A	A	N	A	A	A	A	A	A	A	A	G	A	A	G	A	G	A	A	A	A	A	G	A
JHI-Hv50k-2016-1198	G/A	1H	2163664	G	G	G	G	G	G	G	A	G	A	G	A	G	A	G	G	G	G	A	G	G	N	A	G	G	A	G	G	G	A	G	A	A	G	G	G	G	G	G	A	A	A	G	A	G	A
JHI-Hv50k-2016-1218	A/G	1H	2166119	G	A	N	G	G	A	A	A	A	A	A	A	G	A	A	A	A	A	A	G	A	A	A	A	G	A	A	A	A	A	A	A	A	G	A	A	G	A	G	A	A	A	A	A	G	A
SCRI_RS_120059	C/T	1H	2417178	C	T	C	C	C	C	T	T	T	C	T	C	C	C	C	C	C	C	C	C	C	C	T	C	C	C	C	C	C	C	C	T	C	C	T	T	C	C	C	C	T	T	C	C	C	C
JHI-Hv50k-2016-2855	A/T	1H	2520652	A	A	T	T	T	T	T	T	T	T	T	T	T	T	T	T	T	A	T	A	A	T	T	T	A	T	A	T	A	T	A	A	T	A	A	T	T	T	T	T	T	T	T	T	T	T
JHI-Hv50k-2016-2914	C/T	1H	2575967	C	C	T	T	C	C	C	T	C	T	C	T	C	T	T	T	C	C	C	C	C	C	T	C	C	T	C	C	C	T	C	C	C	C	C	C	C	C	C	T	T	T	T	C	C	T
JHI-Hv50k-2016-2931	A/G	1H	2576882	A	A	A	A	A	A	A	G	A	G	A	A	A	A	G	G	A	A	A	A	A	A	G	A	A	A	A	A	A	A	A	A	A	A	A	A	N	A	A	G	G	G	G	A	A	G
BOPA2_12_11311	G/A	1H	2581192	G	G	G	G	G	G	G	G	G	G	G	G	G	G	G	G	G	G	G	G	G	G	G	G	G	G	G	G	G	G	G	G	G	G	G	G	G	G	G	G	G	G	G	G	G	G
JHI-Hv50k-2016-3093	A/G	1H	2587010	A	A	A	A	A	A	A	A	A	A	A	A	A	A	A	A	G	A	A	A	A	A	A	A	G	A	A	A	A	A	A	A	A	G	A	A	N	A	A	A	A	A	A	A	A	A
JHI-Hv50k-2016-3260	C/A	1H	2954752	C	C	C	C	C	C	C	C	C	A	C	C	C	C	C	C	C	C	C	C	C	N	C	C	A	C	C	C	C	C	C	C	C	A	C	C	C	C	C	A	C	C	C	C	C	A
JHI-Hv50k-2016-3293	A/G	1H	2955953	A	A	A	A	A	G	A	A	A	A	A	A	A	A	A	A	A	A	G	A	A	A	A	A	A	A	G	A	G	A	G	A	G	A	A	A	N	G	A	A	A	A	A	G	A	A
JHI-Hv50k-2016-3532	A/G	1H	3453791	A	A	A	A	N	A	A	A	A	G	A	A	N	A	A	A	N	A	A	A	A	N	A	A	G	A	A	A	A	A	A	A	A	G	A	A	N	A	N	G	A	A	A	A	N	G
JHI-Hv50k-2016-6144	C/T	1H	3466751	C	C	C	C	N	C	C	C	C	C	C	C	N	C	C	C	C	C	C	C	C	C	C	N	C	C	C	C	C	T	C	C	C	C	C	C	N	C	N	C	C	C	C	C	N	C
JHI-Hv50k-2016-6159	C/T	1H	3467535	C	C	C	C	C	C	C	C	C	C	C	C	C	C	C	C	C	C	T	C	C	T	C	C	C	C	C	C	C	C	C	C	N	C	C	C	C	C	C	C	C	C	C	T	C	C
JHI-Hv50k-2016-6206	G/A	1H	3470194	G	G	N	A	G	G	G	A	G	A	G	G	G	A	A	A	A	A	G	G	A	A	G	A	G	G	A	A	A	A	A	A	G	G	G	G	G	G	G	G	A	A	A	G	G	A
JHI-Hv50k-2016-6222	G/C	1H	3470523	G	G	N	C	G	G	G	C	G	C	G	G	G	C	C	C	C	C	G	G	C	C	G	G	G	G	C	C	C	G	C	C	G	G	G	G	G	G	G	G	C	C	C	G	G	C
JHI-Hv50k-2016-6236	C/T	1H	3471221	C	C	C	C	T	C	C	C	C	C	C	C	T	C	C	C	C	C	C	C	C	C	C	C	C	C	C	C	C	C	C	C	C	C	C	C	N	C	T	T	C	C	C	C	T	C
JHI-Hv50k-2016-6497	C/G	1H	3530490	N	N	N	C	G	G	G	C	G	C	G	G	G	C	G	G	G	C	G	G	G	G	G	G	N	G	G	G	C	G	G	G	G	N	N	G	G	G	G	G	C	C	G	G	G	G
JHI-Hv50k-2016-6496	T/C	1H	3530557	N	N	N	C	T	T	T	C	T	C	T	T	T	C	T	T	T	C	T	T	T	T	T	T	N	T	T	T	C	T	T	T	T	N	N	T	T	T	T	T	C	C	T	T	T	T
JHI-Hv50k-2016-6448	A/G	1H	3533317	A	A	A	A	A	A	A	A	A	A	A	A	A	A	A	A	A	A	A	A	A	A	G	A	A	A	A	A	A	G	A	A	A	A	A	A	A	G	A	G	A	A	A	A	A	A
JHI-Hv50k-2016-6447	G/T	1H	3533448	G	G	G	G	G	G	G	G	G	G	G	G	G	G	G	G	G	G	G	G	G	T	G	G	G	G	G	G	G	G	G	G	G	G	G	G	G	G	G	G	G	G	G	G	G	G
JHI-Hv50k-2016-6438	A/G	1H	3533674	A	A	A	A	A	G	A	A	A	A	A	G	A	A	A	A	A	A	A	A	A	A	A	A	A	G	G	A	A	A	G	G	A	A	A	A	N	A	A	A	A	A	A	A	A	G
JHI-Hv50k-2016-6437	T/C	1H	3533728	T	T	T	T	T	C	T	T	T	T	T	C	T	T	C	C	C	T	C	C	C	C	T	T	T	C	C	C	T	T	C	C	C	T	T	T	N	T	T	T	T	T	C	C	T	C
JHI-Hv50k-2016-6424	C/T	1H	3534275	C	C	C	C	C	C	C	C	C	C	C	C	C	C	C	C	T	C	C	C	C	C	C	C	C	C	T	C	C	C	T	T	T	C	C	C	C	C	C	C	C	C	C	T	C	T
JHI-Hv50k-2016-6421	C/G	1H	3534427	G	G	G	G	G	C	G	G	G	G	G	C	G	G	C	C	C	G	C	C	C	G	G	G	G	C	C	C	G	G	C	C	C	G	G	G	G	G	G	G	G	G	C	C	G	C
JHI-Hv50k-2016-6373	C/A	1H	3577496	A	A	C	C	C	A	C	C	C	C	C	A	C	C	C	C	C	C	C	C	C	C	C	C	A	A	C	C	C	C	C	C	C	A	A	C	A	C	C	C	C	C	C	C	C	C
JHI-Hv50k-2016-6679	T/C	1H	3611095	T	T	T	T	C	T	T	T	T	T	T	T	C	T	T	T	T	T	T	T	T	T	T	T	T	T	T	T	T	T	T	T	T	T	T	T	C	T	C	T	T	T	T	T	C	T
JHI-Hv50k-2016-6656	C/T	1H	3612069	T	T	C	C	C	C	C	C	C	C	C	C	C	C	C	C	C	C	C	C	C	C	C	C	T	C	C	C	C	C	C	C	C	T	T	C	C	C	C	N	C	C	C	C	C	C
JHI-Hv50k-2016-6652	T/C	1H	3612184	T	N	T	T	T	T	T	C	T	C	T	T	T	C	T	T	N	C	T	T	T	T	T	N	N	T	T	T	T	T	T	T	T	N	N	T	T	T	T	N	C	C	T	T	T	T
JHI-Hv50k-2016-6626	G/T	1H	3614405	N	N	N	N	N	N	N	N	N	N	N	N	N	N	N	N	N	N	N	N	N	N	N	N	N	N	N	N	N	N	N	N	N	N	N	N	N	N	N	N	N	N	N	N	N	N
JHI-Hv50k-2016-6625	G/A	1H	3614479	G	G	G	G	A	G	G	G	G	G	G	G	A	G	G	G	G	G	G	G	G	G	G	G	G	G	G	G	G	G	G	G	G	G	G	G	A	G	A	G	G	G	G	G	A	G
JHI-Hv50k-2016-6607	A/G	1H	3615157	A	A	N	A	A	A	A	A	A	A	A	A	A	A	A	A	A	A	A	G	A	A	A	A	A	A	A	A	A	A	A	A	A	A	A	A	A	G	A	A	A	A	A	A	A	A
JHI-Hv50k-2016-6527	G/T	1H	3712539	G	G	G	G	G	G	G	G	G	G	G	G	G	G	G	G	G	G	G	T	G	G	G	G	G	G	G	G	G	G	G	G	G	G	G	G	G	G	G	G	G	G	G	G	G	G
JHI-Hv50k-2016-6529	T/C	1H	3712882	T	T	T	T	T	T	T	T	T	T	T	T	T	T	T	T	T	T	T	T	T	T	T	T	T	T	T	T	T	T	T	T	C	T	T	T	N	T	T	T	T	T	T	C	T	T
JHI-Hv50k-2016-6532	A/G	1H	3713200	G	G	N	A	A	A	A	A	A	A	A	A	A	A	A	A	A	A	A	G	A	A	A	A	G	A	A	A	A	A	A	A	A	G	G	A	A	A	A	A	A	A	A	A	A	A
JHI-Hv50k-2016-6533	A/G	1H	3713258	G	G	N	A	A	A	A	A	A	A	A	A	A	A	A	A	A	A	A	G	A	A	A	A	G	A	A	A	A	A	A	A	A	G	G	A	A	A	A	A	A	A	A	A	A	A
JHI-Hv50k-2016-6534	G/A	1H	3713319	A	A	N	G	G	G	G	G	G	G	G	G	G	G	G	G	G	G	G	A	G	G	G	G	A	G	G	G	G	G	G	G	G	A	A	G	G	G	G	G	G	G	G	G	G	G
JHI-Hv50k-2016-6543	C/T	1H	3713927	C	C	C	C	C	T	C	T	C	T	C	T	C	T	C	C	C	T	C	C	C	C	C	T	C	T	C	C	C	C	C	C	C	C	C	C	N	C	C	C	T	T	C	C	C	C
JHI-Hv50k-2016-6556	G/A	1H	3715944	A	A	N	G	G	G	G	G	G	G	G	G	G	G	G	G	G	G	A	A	G	G	G	G	A	G	G	G	G	A	G	G	G	A	A	G	G	A	G	G	G	G	G	G	G	G
SCRI_RS_198544	G/A	1H	3716184	A	A	N	G	G	G	G	G	G	G	G	G	G	G	G	G	G	G	A	A	G	G	A	G	A	G	A	G	G	A	A	G	G	A	A	G	G	A	G	G	G	G	G	G	G	G
JHI-Hv50k-2016-7067	T/C	1H	3804543	T	T	T	T	T	T	T	T	T	T	T	T	T	T	T	C	T	T	T	T	T	T	T	T	T	T	T	T	T	T	T	T	T	T	T	T	T	C	T	T	T	T	C	T	T	T
JHI-Hv50k-2016-7066	G/A	1H	3804667	G	G	G	G	G	G	G	G	G	A	G	G	G	A	G	G	G	G	A	A	G	G	G	A	G	G	G	G	G	A	G	G	G	G	G	G	G	G	G	G	G	G	G	G	G	G
BOPA2_12_30933	A/G	1H	3805296	G	G	N	A	A	G	A	G	A	G	A	G	A	G	A	G	G	G	G	G	G	G	A	G	G	G	A	G	A	G	A	A	G	G	G	A	A	G	A	A	G	G	G	G	A	A
BOPA2_12_11011	G/A	1H	3805610	G	G	N	A	G	G	A	G	A	G	A	G	G	G	G	G	G	G	G	G	G	G	G	G	G	G	G	G	A	G	G	A	G	G	G	A	G	G	G	A	G	G	G	G	G	A
SCRI_RS_179144	A/G	1H	3806595	G	G	G	G	A	G	G	G	G	A	G	G	A	A	A	A	A	G	A	A	A	A	A	A	G	G	A	A	G	A	A	G	G	G	G	G	A	A	A	A	G	G	A	G	A	G
JHI-Hv50k-2016-7035	C/T	1H	3807340	T	T	N	C	C	T	C	T	C	C	C	T	C	C	C	C	C	T	C	C	C	C	C	C	T	T	C	C	C	C	C	C	T	T	T	C	N	C	C	C	T	T	C	T	C	C
JHI-Hv50k-2016-7033	A/G	1H	3807400	G	G	N	A	A	G	A	G	A	A	A	G	A	A	A	G	G	G	A	A	A	A	A	A	G	G	A	A	A	A	A	A	G	G	G	A	A	G	A	G	G	G	G	G	A	A
JHI-Hv50k-2016-7025	T/C	1H	3807725	T	T	T	T	T	T	T	T	T	T	T	T	T	T	T	C	T	T	T	T	T	T	T	T	T	T	T	T	T	T	T	T	T	T	T	T	T	C	T	T	T	T	C	T	T	T
JHI-Hv50k-2016-6897	A/C	1H	3816077	A	A	A	A	A	A	A	A	A	A	A	A	A	A	A	C	A	A	A	A	A	A	A	A	A	A	A	A	A	A	A	A	A	A	A	A	A	C	A	C	A	A	C	A	A	A
JHI-Hv50k-2016-6845	A/G	1H	3818301	A	A	A	G	A	A	A	A	A	A	A	A	A	A	A	A	G	A	G	A	A	A	G	A	A	A	G	G	G	A	G	G	A	A	A	A	A	A	A	G	A	A	A	A	A	G
JHI-Hv50k-2016-6838	C/T	1H	3818855	C	C	C	C	C	C	C	C	C	C	C	C	C	C	C	C	C	C	C	C	C	C	C	C	C	C	C	C	C	C	C	C	C	C	C	C	C	C	C	C	C	C	C	C	C	C
JHI-Hv50k-2016-6091	A/G	1H	4228377	N	N	N	N	N	N	N	N	N	N	N	N	N	N	N	N	N	N	N	N	N	N	N	N	N	N	N	N	N	N	N	N	N	N	N	N	N	N	N	N	N	N	N	N	N	N
JHI-Hv50k-2016-6057	G/A	1H	4246522	G	G	G	G	G	A	G	G	G	G	G	A	G	G	G	G	G	G	G	G	G	G	G	G	G	A	G	G	G	G	G	G	G	G	G	G	G	G	G	A	G	G	G	G	G	G
JHI-Hv50k-2016-6050	A/G	1H	4247089	A	A	A	A	A	A	A	A	A	A	A	A	A	A	A	A	A	A	A	A	A	A	A	A	A	A	A	A	A	A	A	A	A	A	A	A	N	A	A	A	A	A	A	A	A	A
JHI-Hv50k-2016-6049	A/G	1H	4247296	A	A	A	A	A	A	A	A	A	A	A	A	A	A	G	G	A	A	A	A	G	A	A	A	A	A	A	G	A	A	A	A	A	A	A	A	A	A	A	A	A	A	G	A	A	A
JHI-Hv50k-2016-6041	A/C	1H	4247692	A	A	A	A	A	A	A	A	A	A	A	A	A	A	A	A	A	A	C	A	A	C	A	A	A	A	A	A	A	A	A	A	C	A	A	A	A	A	A	A	A	A	A	C	A	A
JHI-Hv50k-2016-6030	T/C	1H	4249516	T	T	T	T	T	T	T	T	T	T	T	T	T	T	C	C	T	T	T	C	C	T	C	N	T	T	T	C	T	T	T	T	T	T	T	T	T	C	T	T	T	T	C	T	T	T
JHI-Hv50k-2016-5993	G/A	1H	4253461	G	G	G	G	A	G	G	G	G	G	G	G	A	G	G	G	G	G	A	G	G	A	G	G	G	G	G	G	G	G	G	G	G	G	G	G	A	G	A	A	G	G	G	G	A	G
JHI-Hv50k-2016-5960	A/G	1H	4258427	A	A	G	G	A	A	A	G	A	G	A	A	A	G	G	G	G	G	G	A	G	A	A	A	A	A	G	G	G	A	G	G	A	A	A	A	A	A	A	A	G	G	G	A	A	G
JHI-Hv50k-2016-5929	G/C	1H	4261495	G	G	G	G	G	G	G	G	G	G	G	G	G	G	N	N	G	G	G	G	N	C	G	G	G	G	G	N	G	G	G	G	C	G	G	G	G	G	G	G	G	G	N	C	G	G
JHI-Hv50k-2016-5927	A/G	1H	4261655	A	A	A	A	A	A	A	A	A	A	A	A	A	A	A	A	A	A	A	G	A	A	G	A	A	A	A	A	A	A	A	A	A	A	A	A	A	G	A	A	A	A	A	A	A	A
JHI-Hv50k-2016-5784	T/A	1H	4308567	A	A	T	T	T	T	T	T	T	A	T	T	T	T	T	T	T	T	T	A	A	T	T	T	A	T	T	T	T	T	T	T	T	A	A	T	T	T	T	A	T	T	T	T	T	A
SCRI_RS_194326	G/C	1H	4405317	C	C	G	G	G	G	G	G	G	C	G	G	G	G	G	G	G	C	G	C	C	G	G	G	C	G	G	G	G	G	G	C	G	C	C	G	G	G	G	G	G	G	G	G	G	C
JHI-Hv50k-2016-5633	G/C	1H	4473327	G	G	G	G	G	G	G	G	G	G	G	G	G	G	G	G	G	G	G	G	G	G	G	G	G	G	G	G	G	G	G	C	G	G	G	G	G	G	G	G	G	G	G	G	G	G
JHI-Hv50k-2016-5663	G/A	1H	4478386	A	A	G	G	A	G	A	G	A	G	A	G	A	G	G	G	G	G	G	A	A	G	G	G	G	G	G	A	G	G	G	G	G	G	A	A	A	G	A	G	G	G	G	G	A	G
JHI-Hv50k-2016-5674	C/T	1H	4479349	C	C	C	C	C	C	C	C	C	C	C	C	C	C	C	C	C	C	C	C	C	C	C	C	C	C	C	C	C	C	C	T	C	C	C	C	N	C	C	C	C	C	C	C	C	C
JHI-Hv50k-2016-5675	A/G	1H	4479431	A	A	A	A	A	A	A	A	A	G	A	A	A	A	A	A	A	A	A	A	A	A	A	A	G	A	A	A	G	A	A	A	A	G	A	A	A	A	A	G	A	A	A	A	A	G
BOPA2_12_31144	A/G	1H	4612745	G	G	N	A	A	A	A	A	A	A	A	G	A	A	A	A	A	G	A	G	G	A	A	A	G	A	A	A	A	A	A	A	A	G	G	A	A	A	A	G	A	A	A	A	A	A
JHI-Hv50k-2016-5369	T/C	1H	4612863	T	T	T	T	T	T	C	C	C	T	C	T	T	C	T	T	T	T	T	T	T	T	C	C	T	C	T	C	C	C	T	T	C	T	T	C	T	T	T	T	C	C	T	C	T	T
JHI-Hv50k-2016-5404	G/A	1H	4614371	G	G	N	A	G	G	G	G	G	G	G	G	G	G	G	G	A	G	G	G	G	G	G	G	G	G	G	G	G	G	G	G	G	G	G	G	G	G	G	G	G	G	G	G	G	G
BOPA1_4456-443	A/G	1H	4616251	A	A	A	A	G	G	A	A	A	A	A	A	G	A	A	A	A	A	G	A	A	N	A	A	A	A	G	A	A	A	G	A	A	A	A	A	G	G	G	A	A	A	A	A	G	A
JHI-Hv50k-2016-5409	T/C	1H	4616251	T	T	T	T	C	C	T	T	T	T	T	T	C	T	T	T	T	T	C	T	T	N	T	T	T	T	C	T	T	T	C	T	T	T	T	T	N	C	C	T	T	T	T	T	C	T
JHI-Hv50k-2016-5448	T/C	1H	4634007	T	T	N	T	T	T	T	C	T	C	T	C	T	C	C	C	C	C	T	C	C	T	C	T	T	C	C	C	T	C	C	C	T	T	T	T	T	T	T	C	C	C	C	T	T	C
SCRI_RS_207257	A/G	1H	4635988	A	A	G	G	A	A	G	A	G	G	G	G	A	G	A	A	A	G	A	G	G	G	G	A	A	G	G	A	G	G	G	G	G	A	A	G	A	A	A	A	A	A	A	G	A	G
JHI-Hv50k-2016-5486	G/C	1H	4636344	G	G	C	C	G	G	C	C	C	C	C	C	G	C	C	C	C	C	G	C	C	C	C	G	G	C	C	C	C	C	C	C	C	G	G	C	G	G	G	C	C	C	C	C	G	C
JHI-Hv50k-2016-5493	T/G	1H	4636759	T	T	N	G	T	T	T	T	T	T	T	T	T	G	G	G	G	T	T	T	T	T	T	T	T	T	T	T	G	T	T	T	T	T	T	T	T	T	T	T	T	T	G	T	T	T
JHI-Hv50k-2016-5571	T/C	1H	4649543	T	T	T	T	T	T	T	C	T	T	T	T	T	T	T	T	T	T	T	T	T	T	T	T	T	T	T	T	T	T	T	T	T	T	T	T	N	T	T	C	C	C	T	T	T	T
JHI-Hv50k-2016-5579	C/T	1H	4650505	C	C	C	C	C	C	C	T	C	C	C	C	C	C	C	C	C	C	C	C	C	C	C	C	C	C	C	C	C	C	C	C	C	C	C	C	C	C	C	T	T	T	C	C	C	C
JHI-Hv50k-2016-5139	T/C	1H	4798466	T	T	C	T	T	T	T	T	T	T	T	C	T	T	T	T	T	T	T	T	T	T	C	T	T	C	T	T	T	C	T	T	T	T	T	T	N	T	T	T	T	T	T	T	T	T
JHI-Hv50k-2016-5157	C/G	1H	4799419	G	G	G	G	G	G	G	G	G	C	G	G	G	G	G	G	G	C	G	G	C	G	G	G	G	G	G	G	G	G	G	C	G	G	G	G	G	G	G	G	G	G	G	G	G	C
JHI-Hv50k-2016-5180	G/A	1H	4800356	G	G	G	G	A	A	G	G	G	G	G	G	A	G	G	G	G	G	A	G	G	G	G	A	G	G	G	G	G	G	G	G	G	G	G	G	N	A	A	A	G	G	G	G	A	G
JHI-Hv50k-2016-5228	G/A	1H	4806091	G	G	G	G	G	G	G	G	G	A	G	G	G	G	G	G	G	A	G	G	A	G	G	G	G	G	G	G	G	G	G	A	G	G	G	G	G	G	G	G	G	G	G	G	G	A
JHI-Hv50k-2016-5246	C/A	1H	4807006	A	A	C	C	C	A	C	C	C	C	C	C	C	C	C	C	C	C	C	A	C	C	A	C	A	A	C	C	C	C	C	C	C	A	A	C	C	C	C	A	C	C	C	C	C	C
JHI-Hv50k-2016-5286	G/A	1H	4817979	A	A	G	G	G	G	A	G	A	G	A	G	G	A	G	G	G	G	G	A	G	G	G	G	A	G	G	G	G	G	G	G	G	A	A	A	G	G	G	G	G	G	G	G	G	G
JHI-Hv50k-2016-5042	C/T	1H	4838291	C	C	C	C	C	C	C	C	C	C	C	C	C	C	T	T	C	C	C	C	C	C	C	C	C	C	C	C	C	C	C	C	C	C	C	C	C	C	C	C	C	C	T	C	C	C
JHI-Hv50k-2016-5040	C/T	1H	4838384	T	T	T	T	C	C	C	T	C	T	C	T	C	T	T	T	T	T	T	T	T	T	C	C	T	C	T	C	T	T	T	T	T	T	T	C	C	T	C	C	T	T	T	T	C	T
JHI-Hv50k-2016-5030	A/C	1H	4838741	A	A	A	A	A	A	A	A	A	A	A	A	A	A	C	C	A	A	A	A	A	A	A	A	A	A	A	A	A	A	A	A	A	A	A	A	N	A	A	A	A	A	C	A	A	A
JHI-Hv50k-2016-5029	T/C	1H	4838815	T	T	N	C	T	T	T	T	T	C	T	T	T	T	T	T	T	C	T	T	C	T	T	T	T	T	T	T	T	T	T	C	N	T	T	T	T	T	T	T	T	T	T	N	T	C
JHI-Hv50k-2016-4971	G/A	1H	4849109	G	G	G	G	G	G	G	A	G	G	G	A	G	G	G	G	G	G	A	G	G	G	G	G	G	G	A	G	G	A	A	G	A	G	G	G	G	A	G	G	A	A	G	A	G	G
JHI-Hv50k-2016-4957	A/T	1H	4850808	A	A	N	T	T	T	T	T	T	T	T	T	T	A	T	T	A	T	T	A	T	T	A	T	A	A	T	A	T	T	T	T	T	A	A	T	N	T	T	T	T	T	N	T	T	T
JHI-Hv50k-2016-4942	A/C	1H	4853657	C	C	A	A	A	A	A	A	A	A	A	A	A	C	A	A	A	A	A	C	A	A	A	A	C	C	A	A	A	A	A	A	A	C	C	A	A	A	A	A	A	A	A	A	A	A
BOPA2_12_10410	G/C	1H	4854215	G	G	G	G	G	G	G	G	G	G	G	G	G	G	G	G	G	G	G	G	C	G	G	G	G	G	G	G	C	G	G	G	G	G	G	G	G	G	G	G	G	G	G	G	G	G
JHI-Hv50k-2016-4935	C/A	1H	4854346	C	C	C	C	C	C	C	A	C	C	C	A	C	C	C	C	C	C	A	C	C	N	C	C	C	C	A	C	C	A	A	C	A	C	C	C	C	A	C	C	A	A	C	A	C	C
JHI-Hv50k-2016-4918	T/C	1H	4864632	T	T	T	T	C	T	T	T	T	T	T	T	C	T	T	T	C	T	C	T	C	T	C	C	T	T	T	T	C	T	T	T	T	T	T	T	C	T	C	T	T	T	T	T	C	T
JHI-Hv50k-2016-4906	G/A	1H	4865264	G	G	N	G	G	A	G	G	G	G	G	A	G	G	G	G	G	G	G	G	G	G	G	G	G	A	A	G	G	A	A	G	A	G	G	G	G	A	G	G	G	G	G	A	G	G
JHI-Hv50k-2016-4897	C/G	1H	4868929	C	C	G	G	G	C	C	G	C	G	C	C	G	C	C	C	G	G	G	C	C	C	C	G	C	C	C	G	C	C	C	G	C	C	C	C	G	C	G	G	G	G	C	C	G	G
BOPA2_12_10636	G/A	1H	4880881	G	G	G	G	G	G	A	G	A	G	A	G	G	A	G	G	G	G	G	G	G	G	G	G	G	G	G	G	G	G	G	G	G	G	G	A	G	G	G	G	G	G	G	G	G	G
JHI-Hv50k-2016-4822	G/A	1H	4882186	G	G	G	G	G	G	A	A	A	G	A	G	G	G	G	G	A	G	A	G	A	G	A	A	G	G	G	A	A	G	G	G	A	G	G	A	G	G	G	G	A	A	G	A	G	G
JHI-Hv50k-2016-4790	G/A	1H	4891285	G	G	G	G	G	G	G	G	G	G	G	G	G	G	G	G	A	G	G	G	G	G	A	G	G	G	G	A	A	G	G	G	G	G	G	G	G	G	G	G	G	G	G	G	G	G
JHI-Hv50k-2016-4775	C/T	1H	4892078	C	C	C	C	C	C	C	C	C	C	C	C	C	C	C	C	C	C	C	C	C	C	C	C	C	C	C	C	C	C	C	C	C	C	C	C	C	C	C	C	C	C	C	C	C	C
JHI-Hv50k-2016-4774	T/C	1H	4892080	T	T	N	C	T	T	T	T	T	T	T	T	T	C	T	T	C	T	T	T	T	T	C	T	T	T	T	C	C	T	T	T	T	T	T	T	T	T	T	T	T	T	T	T	T	T
JHI-Hv50k-2016-4713	C/T	1H	4944559	C	C	C	C	C	T	C	C	C	C	C	T	C	C	C	C	C	C	C	C	C	C	C	C	C	T	T	C	C	T	T	C	C	C	C	C	C	T	C	C	C	C	C	C	C	C
JHI-Hv50k-2016-4712	C/T	1H	4944574	C	C	C	C	C	T	C	C	C	C	C	T	C	C	C	C	T	C	C	C	C	C	C	T	C	T	T	C	C	T	T	C	T	C	C	C	C	T	C	C	C	C	C	T	C	C
JHI-Hv50k-2016-4711	G/A	1H	4944630	G	G	G	G	G	G	G	G	G	G	G	G	G	G	G	G	G	G	G	G	A	G	G	G	G	G	G	G	G	G	G	A	G	G	G	G	G	G	G	A	G	G	G	G	G	A
SCRI_RS_204348	A/G	1H	5016346	A	A	A	A	A	A	A	A	A	A	A	A	A	A	A	A	G	A	A	A	N	A	A	A	A	A	A	A	A	A	A	N	A	A	A	A	A	A	A	N	A	A	A	A	A	N
SCRI_RS_60293	G/A	1H	5016452	G	G	G	G	G	G	G	A	G	A	G	G	G	G	G	G	G	A	G	G	N	G	G	G	G	G	G	G	G	G	G	N	G	G	G	G	G	G	G	N	A	A	G	G	G	N
JHI-Hv50k-2016-4387	C/T	1H	5038054	C	C	C	C	C	C	C	C	C	C	C	C	C	C	C	C	C	C	C	C	C	C	C	C	C	C	C	C	C	C	C	C	C	C	C	C	C	C	C	C	C	C	C	C	C	C
BOPA1_3101-111	A/G	1H	5038970	A	A	N	A	A	A	A	G	A	G	A	A	A	A	A	A	A	G	A	A	G	A	G	G	A	A	A	A	A	A	A	G	A	A	A	A	A	A	A	G	G	G	A	A	A	G
JHI-Hv50k-2016-4414	A/C	1H	5039499	A	A	A	A	A	C	A	A	A	A	A	C	A	A	A	A	A	A	A	A	A	C	A	A	A	C	C	C	C	C	C	A	A	A	A	A	A	C	A	A	A	A	A	A	A	A
JHI-Hv50k-2016-4422	A/G	1H	5039840	A	A	A	A	A	A	A	A	A	A	A	A	A	A	A	A	A	A	A	A	A	A	A	A	A	A	A	A	A	A	A	A	A	A	A	A	A	A	A	A	A	A	A	A	A	A
JHI-Hv50k-2016-4426	A/C	1H	5040210	A	A	N	A	A	A	A	C	A	C	A	A	A	A	A	A	A	C	A	A	A	A	A	A	A	A	A	A	A	A	A	A	A	A	A	A	A	A	A	A	C	C	A	A	A	A
JHI-Hv50k-2016-4445	G/A	1H	5042018	G	G	G	G	G	G	G	G	G	G	G	G	G	G	G	G	A	G	G	G	G	G	G	G	G	G	G	G	G	G	G	G	G	G	G	G	G	G	G	G	G	G	G	G	G	G
JHI-Hv50k-2016-4478	T/C	1H	5046637	T	T	N	T	T	T	T	T	T	T	T	T	T	T	T	T	T	T	C	T	C	T	C	C	T	T	T	T	T	T	T	T	C	T	T	T	T	T	T	C	T	T	T	C	T	T
JHI-Hv50k-2016-4520	G/A	1H	5048489	A	A	G	G	A	G	A	G	A	G	A	G	A	G	G	G	G	G	G	A	G	G	G	A	A	G	G	G	G	G	G	G	G	A	A	A	A	G	A	G	G	G	G	G	A	G
JHI-Hv50k-2016-4522	G/T	1H	5048809	T	T	G	G	T	G	G	G	G	G	G	G	T	G	G	G	G	G	G	T	G	G	G	G	T	G	G	G	G	G	G	G	G	T	T	G	T	G	T	G	G	G	G	G	T	G
JHI-Hv50k-2016-4532	A/G	1H	5049248	G	G	A	A	G	A	G	A	G	A	G	A	G	A	A	A	A	A	G	G	A	A	A	G	G	A	A	A	A	A	A	A	A	G	G	G	N	A	G	A	A	A	A	A	G	A
SCRI_RS_82277	C/T	1H	5050411	C	C	C	C	C	T	C	T	C	T	C	T	C	C	C	C	C	T	C	C	C	T	C	C	C	T	T	C	C	T	T	C	C	C	C	C	C	T	C	C	T	T	C	C	C	C
JHI-Hv50k-2016-4599	A/C	1H	5069285	A	A	A	A	A	A	A	A	A	A	A	A	A	C	A	A	A	A	A	A	A	A	A	A	A	A	A	A	A	A	A	A	C	A	A	A	A	A	A	A	A	A	A	C	A	A
JHI-Hv50k-2016-4622	G/A	1H	5070735	A	A	N	A	A	G	G	G	G	G	G	G	A	G	A	A	G	G	G	A	G	G	G	G	A	G	G	A	A	G	G	G	G	A	A	G	A	G	A	G	G	G	A	G	A	G
SCRI_RS_60145	C/T	1H	5071012	C	C	T	T	C	C	T	C	T	C	T	C	C	C	T	T	T	C	T	C	T	C	C	T	C	C	C	T	T	C	C	T	C	C	C	T	C	C	C	T	C	C	T	C	C	C
JHI-Hv50k-2016-4657	G/C	1H	5076908	N	N	G	N	N	C	C	C	C	C	C	C	N	C	N	N	G	C	C	N	G	C	N	C	N	C	C	N	N	C	C	G	C	N	N	C	N	C	N	G	C	C	N	C	N	C
SCRI_RS_149683	C/T	1H	5077360	N	N	T	N	N	C	C	C	C	C	C	C	N	C	N	N	T	C	C	N	C	C	N	C	N	C	C	N	N	C	C	T	C	N	N	C	N	C	N	T	C	C	N	C	N	C
JHI-Hv50k-2016-4298	T/G	1H	5490427	T	T	T	T	T	G	T	G	T	G	T	G	T	T	T	T	T	G	T	T	G	G	G	T	T	T	G	T	T	G	G	T	T	T	T	T	T	G	T	T	G	G	T	T	T	G
JHI-Hv50k-2016-4216	G/C	1H	5492597	C	C	G	G	C	G	G	G	G	G	G	G	C	G	G	G	G	G	G	C	G	G	G	G	C	G	G	G	G	G	G	G	G	G	C	G	C	G	C	G	G	G	G	G	C	G
JHI-Hv50k-2016-4209	A/G	1H	5493676	A	A	A	A	A	G	A	G	A	G	A	G	A	A	A	A	A	G	A	A	A	G	A	A	A	A	G	A	A	G	G	A	A	A	A	A	A	G	A	A	G	G	A	A	A	G
JHI-Hv50k-2016-4203	A/G	1H	5494397	A	A	N	G	A	A	A	A	A	A	A	A	A	A	G	G	A	A	A	A	A	A	A	A	A	A	A	G	G	A	A	A	A	A	A	A	A	A	A	A	A	A	G	A	A	A
JHI-Hv50k-2016-4173	T/C	1H	5519884	T	T	T	T	T	T	C	C	C	C	C	T	T	T	T	T	T	C	T	T	C	C	C	T	T	T	C	T	T	T	C	T	C	T	T	C	N	C	T	T	C	C	T	C	T	C
JHI-Hv50k-2016-4167	A/G	1H	5520131	A	A	A	A	A	A	A	A	A	A	A	A	A	A	A	A	A	A	A	A	A	G	A	A	A	A	G	A	A	A	G	A	A	A	A	A	A	G	A	A	A	A	A	A	A	A
JHI-Hv50k-2016-4166	T/C	1H	5520340	T	T	T	T	T	T	T	T	T	T	T	T	T	T	T	T	T	T	T	T	T	C	T	T	T	T	C	T	T	T	C	T	T	T	T	T	T	C	T	T	T	T	T	T	T	T
JHI-Hv50k-2016-4164	C/T	1H	5520528	C	C	C	C	C	C	C	C	C	C	C	C	C	C	C	C	C	C	C	C	C	T	C	C	C	C	T	C	C	C	T	C	C	C	C	C	C	T	C	C	C	C	C	C	C	C
JHI-Hv50k-2016-4160	C/T	1H	5521412	C	C	C	C	C	C	C	C	C	C	C	C	C	C	C	C	C	C	C	C	C	C	C	C	C	C	C	C	C	C	C	C	C	C	C	C	C	C	C	C	C	C	C	C	C	C
JHI-Hv50k-2016-4156	A/C	1H	5521838	A	A	A	A	A	A	C	C	C	C	C	A	A	C	A	A	A	C	A	A	C	C	C	A	A	A	C	A	A	A	C	A	C	A	A	C	A	C	A	A	C	C	A	C	A	C
JHI-Hv50k-2016-4257	T/C	1H	5569780	T	T	T	T	T	T	T	T	T	T	T	T	T	T	T	T	T	T	T	T	T	T	T	T	T	T	T	T	T	T	T	T	T	T	T	T	T	T	T	T	T	T	T	T	T	T
JHI-Hv50k-2016-4228	A/C	1H	5571401	C	C	C	C	A	C	C	C	C	C	C	C	A	C	C	C	A	C	C	C	C	C	C	A	C	A	C	C	C	A	C	A	A	C	C	C	N	C	A	A	C	C	C	A	A	C
JHI-Hv50k-2016-6735	G/A	1H	5581542	A	A	G	G	G	G	G	G	G	G	G	G	G	G	G	G	G	G	G	G	G	G	G	G	A	G	G	G	G	G	G	G	G	A	A	G	G	G	G	G	G	G	G	G	G	G
JHI-Hv50k-2016-3778	A/C	1H	5592255	A	A	A	A	C	A	A	A	A	A	A	A	C	A	A	A	A	A	A	A	A	A	A	A	A	A	A	A	N	A	A	A	A	A	A	A	C	A	C	A	A	A	A	A	C	A
JHI-Hv50k-2016-3779	G/A	1H	5592329	G	G	G	G	G	A	G	A	G	A	G	A	G	G	G	G	G	A	G	A	G	G	G	G	G	G	G	G	N	G	G	G	G	G	G	G	G	A	G	G	A	A	G	G	G	A
SCRI_RS_232577	C/T	1H	5592653	C	C	T	T	C	T	C	T	C	T	C	T	C	C	T	T	T	T	T	T	T	C	T	C	C	C	C	T	N	C	C	T	C	C	C	C	C	T	C	T	T	T	T	C	C	T
JHI-Hv50k-2016-3800	T/C	1H	5593300	T	T	T	T	T	T	T	T	T	T	T	T	T	T	T	T	T	T	T	T	T	T	T	T	T	T	T	T	N	T	T	T	T	C	T	T	T	T	T	T	T	T	T	T	T	T
JHI-Hv50k-2016-3887	C/T	1H	5625849	T	T	C	C	T	T	C	C	C	C	C	T	T	T	C	C	C	C	C	C	C	C	C	C	T	T	C	C	T	C	C	C	C	T	T	C	T	C	T	T	C	C	C	C	T	C
JHI-Hv50k-2016-3888	C/T	1H	5625903	C	C	N	C	C	C	T	T	T	T	T	C	C	C	C	C	T	T	T	T	C	T	T	C	C	C	T	C	N	C	T	T	T	C	C	T	C	T	C	C	T	T	C	T	C	T
JHI-Hv50k-2016-3891	A/G	1H	5626037	A	A	N	A	A	A	G	G	G	G	G	A	A	A	A	A	G	G	G	G	A	G	G	A	A	A	G	A	N	A	G	G	G	A	A	G	A	G	A	A	G	G	A	G	A	G
JHI-Hv50k-2016-3897	A/C	1H	5626275	A	A	N	A	A	A	C	C	C	C	C	A	A	A	A	A	C	C	C	C	C	C	C	A	A	A	C	A	C	A	C	C	C	A	A	C	A	C	A	A	C	C	A	C	A	C
JHI-Hv50k-2016-3902	C/T	1H	5626656	T	T	C	C	C	C	C	C	C	C	C	C	C	T	C	C	C	C	C	C	C	C	C	T	T	C	C	C	C	T	C	C	C	T	T	C	C	C	C	T	C	C	C	C	C	C
JHI-Hv50k-2016-3964	G/A	1H	5676995	G	G	G	G	A	G	G	G	G	G	G	G	A	G	G	G	G	G	G	G	G	G	G	G	G	G	G	G	G	G	G	G	G	G	G	G	A	G	A	G	G	G	G	G	A	G
JHI-Hv50k-2016-4046	A/G	1H	5698404	N	N	N	N	N	N	N	N	N	N	N	N	N	N	N	N	N	N	N	N	N	N	N	N	N	N	N	N	N	N	N	N	N	N	N	N	N	N	N	N	N	N	N	N	N	N
JHI-Hv50k-2016-7270	T/G	1H	5854131	T	T	T	T	T	T	T	T	T	T	T	T	T	T	T	T	T	T	T	T	T	T	T	T	T	T	T	T	T	T	T	T	G	T	T	T	T	T	T	T	T	T	T	G	T	T
JHI-Hv50k-2016-7266	A/G	1H	5854656	G	G	A	A	A	A	A	A	A	A	A	G	A	A	A	G	A	A	A	A	A	G	A	G	G	G	A	A	G	A	A	A	A	G	G	A	A	G	A	A	A	A	G	A	A	A
JHI-Hv50k-2016-7265	A/G	1H	5854725	A	A	A	A	A	A	A	A	A	A	A	A	A	A	A	A	A	A	A	A	A	A	G	A	A	A	A	A	A	A	A	G	A	A	A	A	A	A	A	A	A	A	A	A	A	G
JHI-Hv50k-2016-7264	G/A	1H	5854806	A	A	G	G	G	G	G	G	G	G	G	A	G	G	G	A	G	G	G	G	G	A	G	A	A	A	G	G	A	G	G	G	G	A	A	G	N	A	G	G	G	G	A	G	G	G
JHI-Hv50k-2016-7263	C	1H	5855051	C	C	C	C	C	C	C	C	C	C	C	C	C	C	C	C	C	C	C	C	C	C	C	C	C	C	T	C	C	C	T	C	C	C	C	C	C	C	C	C	C	C	C	C	C	C
JHI-Hv50k-2016-7238	A/T	1H	5903740	A	A	A	A	A	T	T	T	T	A	T	A	A	A	T	A	A	A	T	A	T	A	A	A	A	A	A	A	A	T	A	A	A	A	A	T	A	A	A	A	T	T	A	A	A	A
JHI-Hv50k-2016-7237	A/T	1H	5903919	A	A	T	T	A	A	A	A	A	T	A	A	A	T	A	A	T	T	A	T	A	A	A	A	A	A	A	A	T	A	A	A	A	A	A	A	A	A	A	A	A	A	A	A	A	A
JHI-Hv50k-2016-7228	G/A	1H	5905342	A	A	G	G	G	A	A	A	A	G	A	G	G	G	A	G	G	G	A	G	A	G	A	A	A	G	A	A	G	A	A	A	A	A	A	A	G	G	G	A	A	A	G	A	G	A
JHI-Hv50k-2016-7222	A/G	1H	5906126	A	A	A	A	A	G	G	G	G	A	G	A	A	A	G	A	A	A	A	A	G	A	A	A	A	A	A	A	A	G	A	A	A	A	A	G	A	A	A	A	G	G	A	A	A	A
JHI-Hv50k-2016-7221	C/G	1H	5906283	C	C	C	C	C	C	C	C	C	C	C	C	C	C	C	C	C	C	N	C	C	C	C	C	C	C	C	C	C	C	C	C	G	C	C	C	C	C	C	C	C	C	C	G	C	C
JHI-Hv50k-2016-7219	T/A	1H	5906662	T	T	T	T	T	T	T	T	T	T	T	A	T	T	T	A	T	T	N	T	T	A	T	T	T	A	T	T	T	T	T	T	T	T	T	T	T	A	T	T	T	T	A	T	T	T
JHI-Hv50k-2016-7218	C/T	1H	5906716	C	C	C	C	T	C	C	C	C	C	C	C	T	C	C	C	C	C	N	C	C	C	C	C	C	C	C	C	C	C	C	C	C	C	C	C	T	C	T	C	C	C	C	C	T	C
JHI-Hv50k-2016-7452	G/A	1H	5943827	G	G	A	A	G	G	G	G	G	A	G	G	G	G	G	G	A	A	G	G	G	G	A	G	G	G	A	G	A	G	A	G	G	G	G	G	G	G	G	A	G	G	G	G	G	G
JHI-Hv50k-2016-7449	C/A	1H	5944104	C	C	A	A	C	C	C	C	C	A	C	C	C	C	C	C	A	A	C	C	C	C	A	C	C	C	A	C	A	C	A	C	C	C	C	C	N	C	C	C	C	C	C	C	C	C
JHI-Hv50k-2016-7443	G/A	1H	5944599	G	G	A	A	G	G	G	G	G	A	G	G	G	G	G	G	A	A	G	G	G	G	A	G	G	G	A	G	A	A	A	G	G	G	G	G	G	G	G	G	G	G	G	G	G	G
JHI-Hv50k-2016-7423	C/T	1H	5945700	C	C	T	T	C	C	C	C	C	T	C	C	C	C	C	C	T	T	C	C	C	C	T	C	C	C	T	C	T	C	T	C	C	C	C	C	N	C	C	C	C	C	C	C	C	C
JHI-Hv50k-2016-7405	C/G	1H	5967647	G	G	C	C	G	G	G	G	G	C	G	G	G	G	G	G	C	C	G	G	G	G	C	G	G	G	C	G	C	G	C	G	G	G	G	G	G	G	G	G	G	G	G	G	G	G
JHI-Hv50k-2016-7404	G/A	1H	5967705	G	G	A	A	G	G	G	G	G	A	G	G	G	G	G	G	A	A	G	G	G	G	A	G	G	G	A	G	A	G	A	G	G	G	G	G	G	G	G	G	G	G	G	G	G	G
JHI-Hv50k-2016-7394	G/A	1H	5967912	G	G	A	A	G	G	G	G	G	A	G	G	G	G	G	G	A	A	G	G	G	G	A	G	G	G	A	G	A	G	A	G	G	G	G	G	G	G	G	G	G	G	G	G	G	G
JHI-Hv50k-2016-7390	G/A	1H	5967998	G	G	A	A	G	G	G	G	G	A	G	G	G	G	G	G	A	A	G	G	G	G	A	G	G	G	A	G	A	G	A	G	G	G	G	G	G	G	G	G	G	G	G	G	G	G
JHI-Hv50k-2016-7619	C/A	1H	6022280	C	C	C	C	C	C	C	C	C	C	C	A	C	C	C	C	C	C	C	A	C	C	C	C	C	A	C	C	C	C	C	C	C	C	C	C	C	A	C	C	C	C	A	C	C	C
JHI-Hv50k-2016-7618	C/T	1H	6022381	T	T	T	T	C	C	C	C	C	T	C	C	C	C	C	C	T	T	C	C	C	C	T	C	T	C	T	C	T	C	T	C	C	T	T	C	C	C	C	C	C	C	C	C	C	C
JHI-Hv50k-2016-7695	T/C	1H	6144157	T	T	T	T	C	T	T	T	T	T	T	T	C	T	T	C	T	T	C	T	T	C	T	C	T	T	T	C	T	T	T	T	C	T	T	T	C	T	C	T	T	T	T	T	C	T
SCRI_RS_162524	G/A	1H	6144440	A	A	A	A	G	G	G	G	G	A	G	A	G	A	G	G	A	A	G	A	G	G	A	G	A	A	A	G	A	G	A	A	G	A	A	G	G	A	G	A	G	G	A	A	G	G
JHI-Hv50k-2016-7701	A/T	1H	6144923	T	T	T	T	A	T	T	T	T	T	T	T	A	T	T	A	T	T	A	T	T	A	T	A	T	T	T	A	T	T	T	T	A	T	T	T	A	T	A	T	T	T	T	T	A	T
JHI-Hv50k-2016-7843	C/T	1H	6400197	C	C	C	C	T	C	C	C	C	C	C	C	T	C	C	T	C	C	C	C	C	C	C	T	C	C	C	C	C	C	C	C	T	C	C	C	T	C	T	C	C	C	C	C	T	C
JHI-Hv50k-2016-7841	T/C	1H	6400456	T	T	T	T	T	T	T	T	T	T	T	C	T	T	T	T	T	T	T	C	T	T	T	T	T	C	T	T	T	C	T	T	T	T	T	T	T	C	T	T	T	T	C	C	T	T
JHI-Hv50k-2016-7793	C/T	1H	6409524	C	C	C	T	C	C	C	C	C	C	C	C	C	C	C	C	T	C	C	C	C	T	C	C	C	C	C	C	T	C	C	T	C	C	C	C	N	C	C	T	C	C	C	C	C	C
JHI-Hv50k-2016-7758	C/T	1H	6427946	C	C	C	C	T	C	C	C	C	C	C	C	T	C	C	T	C	C	C	C	C	C	C	T	C	C	C	C	C	C	C	C	T	C	C	C	T	C	T	C	C	C	C	C	T	C
JHI-Hv50k-2016-7757	G/T	1H	6428040	G	G	T	G	G	G	G	G	G	T	G	G	G	T	G	G	G	T	T	G	G	G	T	G	G	G	G	T	G	T	G	G	G	G	G	G	G	G	G	G	G	G	G	T	G	G
JHI-Hv50k-2016-7755	C/T	1H	6428072	C	C	C	C	C	C	C	C	C	C	C	C	C	C	C	C	C	C	C	C	C	C	C	C	C	C	C	C	C	C	C	C	C	C	C	C	C	C	C	C	C	C	C	C	C	C
JHI-Hv50k-2016-7753	C/T	1H	6428198	C	C	T	C	C	C	C	C	C	T	C	C	C	T	C	C	C	T	T	C	C	C	T	C	C	C	C	T	C	T	C	C	C	C	C	C	C	C	C	C	C	C	C	T	C	C
JHI-Hv50k-2016-7752	A/G	1H	6428316	A	A	A	A	G	A	A	A	A	A	A	A	G	A	A	G	A	A	A	A	A	A	A	G	A	A	A	A	A	A	A	A	G	A	A	A	G	A	G	A	A	A	A	A	G	A
JHI-Hv50k-2016-7860	G/A	1H	6473679	G	G	A	G	G	G	G	G	G	A	G	G	G	A	G	G	G	A	N	G	G	G	A	G	G	G	G	A	G	A	G	G	G	G	G	G	G	G	G	G	G	G	G	A	G	G
JHI-Hv50k-2016-7866	G/A	1H	6479600	G	G	A	G	G	G	G	G	G	A	G	A	G	A	G	G	G	A	G	A	G	A	A	G	G	G	A	A	G	G	A	G	G	G	G	G	G	A	G	G	G	G	G	G	G	G
JHI-Hv50k-2016-7869	T/C	1H	6480036	T	T	T	T	T	T	T	T	T	T	T	T	T	T	T	T	T	T	T	T	T	T	T	T	T	C	T	T	T	T	T	T	T	T	T	T	T	T	T	T	T	T	C	T	T	T
JHI-Hv50k-2016-7870	A/T	1H	6480140	T	T	T	T	T	T	T	T	T	T	T	T	T	T	T	T	T	T	T	T	T	T	T	T	T	T	T	T	T	T	T	T	T	T	T	T	T	T	T	T	T	T	T	T	T	T
JHI-Hv50k-2016-7921	C/T	1H	6628564	C	C	C	C	C	C	C	C	C	C	C	C	C	C	C	C	C	C	C	C	C	C	C	C	C	T	C	C	C	C	C	C	C	C	C	C	N	C	C	C	C	C	T	C	C	C
JHI-Hv50k-2016-7922	C/G	1H	6628637	C	C	C	C	C	G	G	G	G	C	G	C	C	C	G	C	C	C	C	C	C	C	C	C	C	C	C	C	C	C	C	C	C	C	C	G	C	C	C	C	G	G	C	C	C	G
JHI-Hv50k-2016-7936	G/A	1H	6630554	G	G	G	G	G	G	G	G	G	G	G	G	G	G	G	G	G	G	G	G	G	G	G	G	G	A	G	G	G	G	G	G	G	G	G	G	G	G	G	G	G	G	A	G	G	G
JHI-Hv50k-2016-7948	G/A	1H	6633246	A	A	G	G	G	G	G	G	G	G	G	G	G	G	G	G	G	G	G	G	G	G	G	G	A	A	G	G	G	G	G	G	G	A	A	G	N	G	G	G	G	G	A	G	G	G
JHI-Hv50k-2016-7963	C/T	1H	6637789	C	C	C	C	C	C	C	C	C	C	C	C	C	C	C	C	C	C	C	C	C	C	C	C	C	T	C	C	C	C	C	C	C	C	C	C	C	C	C	C	C	C	T	C	C	C
JHI-Hv50k-2016-7965	G/C	1H	6637939	C	C	G	G	G	C	C	C	C	G	C	C	G	C	C	G	G	G	C	C	G	C	G	G	C	C	C	C	C	G	C	G	G	C	C	C	G	C	G	C	C	C	C	G	G	C
BOPA1_7372-1253	G/A	1H	6638669	G	G	A	G	G	A	A	A	A	A	A	G	G	G	A	G	G	A	A	G	A	G	A	G	G	G	G	A	G	A	G	A	G	G	G	A	N	G	G	A	A	A	G	A	G	A
JHI-Hv50k-2016-7974	A/G	1H	6638982	A	A	A	A	A	A	A	A	A	A	A	A	A	A	A	A	A	A	A	A	A	A	A	A	A	A	A	A	A	A	A	A	A	A	A	A	A	A	A	G	A	A	A	A	A	A
JHI-Hv50k-2016-7888	G/A	1H	6715397	G	G	G	G	G	G	G	G	G	G	G	G	G	G	G	G	G	G	G	G	G	G	G	G	G	G	G	G	G	G	G	G	G	G	G	G	G	G	G	G	G	G	A	G	G	G
JHI-Hv50k-2016-7887	G/A	1H	6715520	G	G	G	G	G	G	G	G	G	G	G	G	G	G	G	G	G	G	G	G	G	G	G	G	G	G	A	G	G	G	A	G	G	G	G	G	G	G	G	G	G	G	A	G	G	G
JHI-Hv50k-2016-7883	G/A	1H	6717539	G	G	G	G	A	G	G	G	G	G	G	G	A	G	G	A	G	G	G	G	G	G	G	G	G	N	G	G	G	G	G	G	A	G	G	G	A	G	A	G	G	G	G	G	A	G
BOPA1_6949-895	G/A	1H	6725625	G	G	G	G	G	A	A	A	A	G	A	G	G	G	A	G	G	G	G	G	G	G	G	G	G	G	G	G	G	A	G	G	G	G	G	A	G	G	G	G	A	A	G	A	G	A
SCRI_RS_184274	A/C	1H	6817553	A	A	A	A	A	A	A	A	A	A	A	C	A	A	A	A	A	A	A	A	A	C	A	A	A	A	A	A	A	A	A	A	A	A	A	A	A	A	A	A	A	A	A	A	A	A
JHI-Hv50k-2016-8060	T/C	1H	6817863	C	C	T	C	T	T	T	T	T	T	T	T	T	C	T	T	C	T	C	C	T	T	T	C	C	T	T	T	C	T	T	T	T	C	C	T	T	T	T	C	T	T	T	T	T	T
JHI-Hv50k-2016-8002	C/G	1H	6931684	C	C	G	C	C	G	G	G	G	G	G	G	C	C	G	C	C	G	C	C	C	G	C	C	C	C	C	C	C	G	C	G	C	C	C	G	C	C	C	C	G	G	C	G	C	G
JHI-Hv50k-2016-7989	G/A	1H	6932542	G	G	G	G	G	G	G	G	G	G	G	G	G	G	G	G	G	G	G	G	A	G	G	G	G	A	A	G	G	G	A	G	G	G	G	G	G	G	G	G	G	G	G	G	G	G
JHI-Hv50k-2016-7986	C/T	1H	6932737	T	T	C	C	C	C	C	C	C	C	C	C	C	T	C	C	C	C	C	C	C	C	C	T	T	C	C	C	T	C	C	C	C	T	T	C	C	C	C	C	C	C	C	C	C	C
JHI-Hv50k-2016-7985	G/A	1H	6932738	G	G	A	G	G	A	A	A	A	A	A	A	G	G	A	G	G	A	G	G	G	A	G	G	G	A	A	G	G	A	A	A	G	G	G	A	G	G	G	G	A	A	G	A	G	A
JHI-Hv50k-2016-7983	C/T	1H	6932847	C	C	T	C	C	T	T	T	T	T	T	T	C	C	T	C	C	T	C	C	C	T	C	C	C	T	T	T	C	T	T	T	C	C	C	T	C	C	C	T	T	T	C	T	C	T
JHI-Hv50k-2016-8214	T/C	1H	7106206	T	T	T	T	T	T	T	T	T	T	T	T	T	T	T	T	T	T	C	C	T	T	T	T	T	C	T	T	T	T	T	T	T	T	T	T	T	C	T	T	T	T	T	T	T	T
JHI-Hv50k-2016-8208	G/A	1H	7106353	G	G	G	G	A	A	A	A	A	G	A	G	A	G	A	A	G	G	G	G	G	G	A	G	G	G	A	G	G	A	A	G	A	G	G	A	A	G	A	G	A	A	A	A	A	A
JHI-Hv50k-2016-8128	A/G	1H	7210122	A	A	A	G	A	A	A	A	A	A	A	A	A	A	A	A	G	A	A	A	A	A	A	A	A	A	A	A	G	A	A	A	A	A	A	A	A	A	A	G	A	A	A	A	A	A
JHI-Hv50k-2016-8131	A/C	1H	7210388	A	A	A	C	A	A	A	A	A	A	A	A	A	A	A	A	C	A	A	A	A	A	A	A	A	A	A	A	C	A	A	A	A	A	A	A	A	A	A	C	A	A	A	A	A	A
JHI-Hv50k-2016-8132	A/G	1H	7210503	A	A	G	A	A	A	A	A	A	G	A	G	A	A	A	A	A	G	G	G	A	G	A	A	A	A	A	A	A	A	A	G	A	A	A	A	N	G	A	A	A	A	A	A	A	A
JHI-Hv50k-2016-8173	C/A	1H	7213381	C	C	C	C	C	C	C	C	C	C	C	C	C	C	C	C	C	C	A	A	C	C	C	C	C	C	C	C	C	C	C	C	C	C	C	C	C	A	C	C	C	C	C	C	C	C
SCRI_RS_1929	A/C	1H	7253074	C	C	A	A	A	C	C	C	C	A	A	A	A	C	C	A	A	A	C	C	A	A	C	C	C	A	C	C	C	A	C	A	A	C	C	C	N	C	A	A	C	C	C	A	A	C
JHI-Hv50k-2016-8306	A/G	1H	7254189	A	A	A	A	A	A	A	A	A	A	A	A	A	G	A	A	A	A	A	A	G	A	A	A	A	A	A	G	A	A	A	A	A	A	A	A	A	A	A	A	A	A	A	A	A	A
JHI-Hv50k-2016-8325	T/C	1H	7255127	T	T	T	T	T	T	T	T	T	T	T	T	T	C	T	T	T	T	T	T	T	T	T	T	T	T	T	C	T	T	T	T	T	T	T	T	T	T	T	T	T	T	T	T	T	T
JHI-Hv50k-2016-8341	C/T	1H	7256062	T	T	C	C	C	T	T	T	T	C	C	C	C	C	T	C	C	C	C	C	C	C	T	T	T	C	T	C	C	C	T	C	C	T	T	T	C	C	C	C	T	T	T	C	C	T
JHI-Hv50k-2016-8361	A/G	1H	7257134	A	A	A	A	A	A	A	A	A	A	A	A	A	A	A	A	A	A	A	A	A	A	A	A	A	A	A	A	A	A	A	A	A	A	A	A	A	A	A	A	A	A	A	A	A	A
JHI-Hv50k-2016-8401	T/C	1H	7408664	C	C	T	T	T	C	C	C	C	T	C	T	T	T	C	T	T	T	T	T	T	T	C	C	C	T	C	T	T	T	C	T	T	C	C	C	T	T	T	C	C	C	C	T	T	C
JHI-Hv50k-2016-8403	G	1H	7409200	G	G	G	G	G	G	G	G	G	G	G	G	G	G	G	G	G	G	G	G	G	G	G	G	G	G	G	G	A	G	G	G	G	G	G	G	G	G	G	G	G	G	G	G	G	G
JHI-Hv50k-2016-8460	A/G	1H	7416494	A	A	A	G	A	A	A	A	A	A	A	A	A	A	A	A	G	A	G	A	A	A	A	A	A	G	A	G	A	A	A	A	A	A	A	A	A	A	A	A	A	A	A	A	A	A
JHI-Hv50k-2016-8493	A/G	1H	7419729	A	A	A	A	G	A	A	A	A	A	A	A	G	A	A	G	A	A	A	G	A	A	A	A	A	A	A	A	A	A	A	A	G	A	A	A	G	G	G	A	A	A	A	A	G	A
JHI-Hv50k-2016-8507	C/T	1H	7420440	C	C	C	C	C	C	C	C	C	C	C	C	C	C	C	C	C	C	C	C	C	C	C	C	C	C	C	C	C	C	C	C	C	C	C	C	C	C	C	C	C	C	C	C	C	C
JHI-Hv50k-2016-8602	G/A	1H	7530872	N	N	N	N	N	N	N	N	N	N	N	N	N	N	N	N	N	N	N	N	N	N	N	N	N	N	N	N	N	N	N	N	N	N	N	N	N	N	N	N	N	N	N	N	N	N
JHI-Hv50k-2016-8609	A/T	1H	7532197	A	A	A	A	A	T	T	T	T	A	A	T	A	A	T	A	A	A	A	A	A	A	A	A	A	A	A	A	A	T	A	A	A	A	A	T	A	A	A	A	T	T	A	A	A	A
JHI-Hv50k-2016-8618	A/T	1H	7533418	T	T	T	T	T	A	A	A	A	T	T	A	T	A	A	T	T	T	A	A	A	A	T	T	T	A	T	A	A	A	T	T	T	T	T	A	T	A	T	T	A	A	T	A	T	T
JHI-Hv50k-2016-8627	C/T	1H	7533678	C	C	C	C	C	C	C	C	C	C	C	C	C	T	C	C	C	C	C	C	C	C	C	C	C	C	C	C	T	C	C	C	C	C	C	C	C	C	C	C	C	C	C	C	C	C
JHI-Hv50k-2016-8842	G/T	1H	7740910	G	G	G	G	T	G	G	G	G	G	G	G	T	G	G	T	G	G	G	G	G	G	G	G	G	G	G	G	G	G	G	G	T	G	G	G	T	G	T	G	G	G	G	G	T	G
JHI-Hv50k-2016-8841	T/C	1H	7741021	T	T	T	C	T	T	T	T	T	T	T	T	T	C	T	T	C	T	C	C	T	T	T	T	T	T	T	T	C	T	T	T	T	T	T	T	T	C	T	T	T	T	T	T	T	T
JHI-Hv50k-2016-8840	C/T	1H	7741171	C	C	C	C	C	C	C	C	C	C	C	T	C	C	C	C	C	C	C	C	C	C	C	C	C	C	C	C	C	C	C	C	C	C	C	C	C	C	C	C	C	C	C	C	C	C
SCRI_RS_222250	A/G	1H	7750494	A	A	G	G	A	A	A	A	A	G	A	A	A	G	A	A	G	G	A	G	A	G	A	A	A	G	G	G	A	A	G	G	A	A	A	A	A	G	A	G	A	A	G	G	A	G
JHI-Hv50k-2016-8809	T/C	1H	7750724	C	C	T	T	T	T	T	T	T	T	C	T	T	T	T	T	T	T	C	T	T	T	C	C	C	T	T	T	T	T	T	T	T	C	C	T	T	T	T	T	T	T	T	T	T	T
JHI-Hv50k-2016-8804	C	1H	7751260	C	C	C	C	C	C	C	C	C	C	C	C	C	C	C	C	C	C	C	C	C	C	C	C	C	C	C	C	T	C	C	C	C	C	C	C	C	C	C	C	C	C	C	C	C	C
JHI-Hv50k-2016-8797	T/C	1H	7752237	T	T	T	T	T	C	C	C	C	T	T	T	T	T	C	T	T	T	T	T	T	T	T	T	T	T	T	T	T	C	T	T	T	T	T	C	T	T	T	T	C	C	T	T	T	T
JHI-Hv50k-2016-8793	C/A	1H	7752498	C	C	A	A	C	C	C	C	C	A	C	C	C	A	C	C	A	A	C	C	C	C	C	C	C	C	A	C	C	C	A	A	C	C	C	C	C	C	C	A	C	C	A	C	C	A
SCRI_RS_165792	C/A	1H	7752583	C	C	A	A	C	C	C	C	C	A	C	C	C	A	C	C	A	A	C	C	C	C	C	C	C	C	A	C	C	C	A	A	C	C	C	C	N	C	C	A	C	C	A	C	C	A
JHI-Hv50k-2016-8791	T/C	1H	7752943	C	C	T	T	T	T	T	T	T	T	C	T	T	T	T	T	T	T	C	T	T	T	C	C	C	T	T	T	T	T	T	T	T	C	C	T	N	T	T	T	T	T	T	T	T	T
JHI-Hv50k-2016-8786	G	1H	7753467	G	G	G	G	G	G	G	G	G	G	G	G	G	G	G	G	G	G	G	G	G	G	G	G	G	G	G	G	A	G	G	G	G	G	G	G	G	G	G	G	G	G	G	G	G	G
JHI-Hv50k-2016-8779	G/C	1H	7753665	C	C	C	C	C	C	C	C	C	C	C	C	C	C	C	C	C	C	C	C	C	C	C	C	C	C	C	C	C	C	C	C	C	C	C	C	C	C	C	C	C	C	C	C	C	C
JHI-Hv50k-2016-8723	A/G	1H	7767432	A	A	A	A	G	A	A	A	A	A	A	A	G	A	A	G	A	A	A	A	A	A	A	A	A	A	A	A	A	A	A	A	G	A	A	A	G	A	G	A	A	A	A	A	G	A
JHI-Hv50k-2016-8710	C/G	1H	7768368	G	G	C	C	G	G	G	G	G	C	G	G	G	C	G	G	C	N	G	G	G	G	G	G	G	G	G	G	G	G	G	C	G	G	G	G	G	G	G	C	G	G	G	C	G	C
JHI-Hv50k-2016-8950	T	1H	7803569	T	T	T	T	T	T	T	T	T	T	T	T	T	T	T	T	T	T	T	T	T	T	T	T	T	T	T	T	C	T	T	T	T	T	T	T	T	T	T	T	T	T	T	T	T	T
JHI-Hv50k-2016-8961	T/C	1H	7804798	T	T	T	T	T	T	T	T	T	T	T	T	T	T	T	T	T	T	T	T	C	T	T	T	T	T	T	T	T	T	T	T	T	T	T	T	T	T	T	T	T	T	T	C	T	T
JHI-Hv50k-2016-8968	G/A	1H	7805879	G	G	G	G	G	G	G	G	G	G	G	G	G	G	G	G	G	G	G	G	G	G	G	G	G	G	G	G	G	G	G	G	G	G	G	G	A	G	G	G	G	G	G	G	G	G
JHI-Hv50k-2016-9033	T/C	1H	7819012	T	T	T	T	T	T	T	T	T	T	T	T	T	T	T	T	T	T	T	T	T	T	T	T	T	T	T	T	T	T	T	T	T	T	T	T	T	T	T	T	T	T	C	T	T	T
BOPA2_12_31149	G/A	1H	7820301	G	G	G	G	G	A	A	A	A	G	G	G	G	G	A	G	G	N	N	G	G	G	G	N	G	G	G	G	G	G	N	G	G	G	G	N	G	G	G	G	A	A	G	G	G	G
JHI-Hv50k-2016-9131	G/A	1H	7832431	N	N	G	G	G	G	G	G	G	G	N	G	G	G	G	G	G	G	G	G	G	G	G	G	G	G	G	N	G	G	G	G	G	N	N	G	G	G	G	G	G	G	G	A	G	G
JHI-Hv50k-2016-9149	C/T	1H	7834139	C	C	C	C	C	C	C	C	C	C	C	C	C	C	C	C	C	C	C	C	C	C	N	C	C	C	C	C	C	C	C	C	C	C	C	C	C	C	C	C	C	C	C	C	C	C
JHI-Hv50k-2016-9160	C/T	1H	7835369	T	T	C	C	C	C	C	C	C	C	T	C	C	C	C	C	C	C	C	C	C	C	C	C	C	C	C	T	C	C	C	C	C	T	T	C	C	C	C	C	C	C	C	C	C	C
JHI-Hv50k-2016-9210	C/G	1H	7884869	G	G	G	G	G	G	G	G	G	G	G	G	G	G	G	G	G	G	G	G	G	G	G	G	G	G	G	G	N	G	G	G	G	G	G	G	G	G	G	G	G	G	C	G	G	G
JHI-Hv50k-2016-9204	C/A	1H	7885131	C	C	C	C	C	C	C	C	C	C	C	C	C	C	C	C	C	C	C	C	C	C	C	C	C	C	C	C	N	C	C	C	C	C	C	C	C	C	C	C	C	C	C	C	C	C
JHI-Hv50k-2016-9183	C/A	1H	7886665	C	C	C	C	C	C	C	C	C	C	C	C	C	C	C	C	C	C	C	C	C	C	C	C	C	C	C	C	C	C	C	C	C	C	C	C	C	C	C	C	C	C	A	C	C	C
JHI-Hv50k-2016-9238	A/C	1H	7940012	A	A	A	A	A	A	A	A	A	A	A	A	A	A	A	A	A	A	A	A	A	A	A	A	A	A	A	A	A	A	A	A	A	A	A	A	A	A	A	A	A	A	C	A	A	A
JHI-Hv50k-2016-9237	G/C	1H	7940077	G	G	C	G	G	G	G	G	G	C	G	C	G	G	G	G	G	C	G	G	G	C	C	G	G	C	C	G	G	C	C	C	G	G	G	G	G	G	C	G	G	G	G	G	G	C
JHI-Hv50k-2016-9232	A/G	1H	7940702	A	A	A	A	A	A	A	A	A	A	A	A	A	A	A	A	A	A	A	A	G	A	A	A	G	A	A	A	A	A	A	A	A	A	A	A	A	A	A	A	A	A	A	A	A	A
JHI-Hv50k-2016-9229	T/C	1H	7947269	T	T	T	T	T	T	T	T	T	T	T	T	T	T	T	T	T	T	T	T	T	T	T	T	T	T	T	T	T	T	T	T	T	T	T	T	T	T	T	T	T	T	C	T	T	T
JHI-Hv50k-2016-8553	G/A	1H	8143367	G	G	G	G	A	G	G	G	G	G	G	G	A	G	G	A	G	G	A	A	G	G	G	G	G	G	G	G	G	G	G	G	A	G	G	G	A	A	A	G	G	G	G	G	A	G
JHI-Hv50k-2016-9500	C/T	1H	8194873	C	C	C	C	C	T	C	C	C	C	C	C	C	C	T	C	C	C	T	C	C	C	C	C	C	T	C	C	C	T	C	C	C	C	C	C	C	T	T	C	C	C	C	T	C	C
SCRI_RS_134663	G/A	1H	8194952	G	G	G	G	A	G	G	G	G	G	G	G	A	G	G	A	G	G	G	G	G	G	G	G	G	G	G	G	A	G	G	G	A	G	G	G	A	G	G	G	G	G	G	G	A	G
JHI-Hv50k-2016-9518	G/A	1H	8196318	G	G	G	G	G	G	G	G	G	G	G	G	G	G	G	G	N	G	G	G	G	G	G	G	G	G	G	G	G	G	G	G	G	G	G	G	G	G	G	A	G	G	G	G	G	G
JHI-Hv50k-2016-9519	C/T	1H	8196391	C	C	C	C	C	C	T	T	T	C	C	C	C	T	C	C	N	C	C	C	C	C	C	C	C	C	T	T	C	C	T	C	C	C	C	T	C	C	C	C	T	T	C	C	C	C
JHI-Hv50k-2016-9524	C/A	1H	8196745	C	C	C	C	C	C	C	C	C	C	C	C	C	C	C	C	A	C	C	A	C	C	C	C	C	C	C	C	C	C	C	C	C	C	C	C	C	C	C	C	C	C	A	C	C	C
JHI-Hv50k-2016-9563	C/T	1H	8199429	C	C	C	C	C	C	C	C	C	C	C	C	C	C	C	C	C	C	C	C	C	C	C	C	C	C	C	C	C	C	C	C	C	C	C	C	C	C	C	C	C	C	T	C	C	C
JHI-Hv50k-2016-9567	G/T	1H	8200002	G	G	G	G	G	G	T	T	T	G	G	G	G	T	G	G	G	G	G	G	G	G	G	G	G	G	T	T	G	G	T	G	G	G	G	T	G	G	T	G	T	T	G	G	G	G
JHI-Hv50k-2016-9597	T/C	1H	8211982	T	T	T	T	T	T	T	T	T	T	T	T	T	T	T	T	T	T	T	T	T	T	T	T	T	T	T	T	T	T	T	T	T	T	T	T	N	T	T	T	T	T	T	T	T	T
JHI-Hv50k-2016-9600	A/C	1H	8212971	A	A	A	A	A	A	A	A	A	A	A	A	A	A	A	A	A	A	A	A	A	A	A	A	A	A	A	A	A	A	A	A	A	A	A	A	A	A	A	A	A	A	A	A	A	A
JHI-Hv50k-2016-9615	T/C	1H	8216014	T	T	C	C	T	T	T	T	T	T	C	T	T	T	T	T	T	T	T	N	C	T	T	T	T	T	T	C	T	T	T	N	T	C	T	T	T	T	T	T	N	T	T	T	T	T
JHI-Hv50k-2016-9618	C/T	1H	8216257	T	T	N	C	C	C	C	C	C	T	N	T	C	C	C	C	C	T	C	C	N	T	T	C	T	C	C	C	C	C	C	T	C	N	T	C	C	C	C	C	C	C	C	C	C	T
JHI-Hv50k-2016-9620	G/A	1H	8216360	G	G	N	G	G	G	G	G	G	G	N	G	G	G	G	G	G	G	G	G	N	G	G	G	G	G	G	G	G	G	G	G	G	N	G	G	G	G	G	G	G	G	G	G	G	G
BOPA2_12_30918	A/G	1H	8216427	A	A	N	A	A	A	G	G	G	A	N	A	A	G	A	G	G	A	G	A	N	A	A	G	A	A	G	A	A	G	G	A	A	N	A	G	A	A	G	G	G	G	G	A	A	A
JHI-Hv50k-2016-9624	A	1H	8216682	A	A	A	G	A	A	A	A	A	A	A	A	A	A	A	A	A	A	A	A	A	A	A	A	A	A	A	G	A	A	A	A	A	A	A	A	A	A	A	A	A	A	A	A	A	A
BOPA2_12_30919	G/A	1H	8216824	G	G	N	G	A	A	G	G	G	G	N	G	A	G	A	G	G	G	G	A	N	G	G	G	G	A	G	G	A	G	G	G	A	N	G	G	A	A	G	G	G	G	G	G	A	G
JHI-Hv50k-2016-9863	C/T	1H	8296464	C	C	C	C	C	T	C	C	C	C	T	C	C	T	T	C	C	C	C	T	T	C	C	C	C	T	C	C	T	C	C	C	C	T	C	C	C	T	C	T	C	C	C	T	C	C
JHI-Hv50k-2016-9857	C/A	1H	8298835	C	C	C	C	C	C	A	A	A	C	C	C	C	A	C	A	C	C	A	C	C	A	C	C	C	C	A	C	A	A	A	C	C	C	C	A	C	C	A	A	A	A	C	C	C	C
BOPA2_12_30952	A/T	1H	8300088	A	A	A	T	T	A	A	A	A	A	T	A	T	A	A	A	T	A	A	A	T	A	A	A	A	A	A	A	A	A	A	A	T	T	A	A	T	A	A	A	A	A	A	A	T	A
JHI-Hv50k-2016-9842	C/T	1H	8300129	C	C	T	C	C	C	C	C	C	T	C	T	C	C	C	C	C	T	C	C	C	C	T	C	C	C	C	T	C	C	C	T	C	C	C	C	C	C	C	C	C	C	T	C	C	T
BOPA2_12_30950	A/G	1H	8300229	A	A	A	A	A	A	A	A	A	A	A	A	A	G	A	A	A	A	A	A	A	A	A	A	A	A	A	A	A	A	A	A	A	A	A	A	A	A	A	G	A	A	A	A	A	A
JHI-Hv50k-2016-9748	A/T	1H	8379280	T	T	T	T	T	T	T	T	T	T	T	T	T	T	T	T	T	T	A	A	T	T	T	T	T	A	A	T	T	T	A	T	T	T	T	T	T	T	T	T	T	T	T	A	T	T
JHI-Hv50k-2016-9731	G/A	1H	8380184	G	G	G	G	A	G	G	G	G	G	G	G	A	G	G	G	G	G	G	G	G	G	G	G	G	G	G	G	G	G	G	G	A	G	G	G	A	G	G	G	G	G	G	G	A	G
JHI-Hv50k-2016-9721	G/A	1H	8388074	G	G	G	G	G	G	G	G	G	G	G	G	G	G	G	G	G	G	G	G	G	G	G	G	G	G	G	G	G	G	G	G	G	G	G	G	G	G	G	G	G	G	G	G	G	G
JHI-Hv50k-2016-9703	G/C	1H	8390162	C	C	C	G	C	C	C	C	C	C	C	C	C	C	C	C	C	C	C	C	C	C	C	G	C	C	C	C	C	C	C	C	C	C	C	C	C	C	C	C	C	C	C	C	C	C
JHI-Hv50k-2016-9699	T/G	1H	8390877	T	T	T	T	T	T	T	T	T	T	T	T	T	T	T	T	T	T	T	T	G	T	T	T	T	T	T	T	T	T	T	T	T	T	T	T	T	T	T	T	T	T	T	T	T	T
JHI-Hv50k-2016-9680	G/A	1H	8394868	G	G	G	A	G	G	G	G	G	G	G	G	G	G	G	G	G	G	G	G	G	G	G	A	G	G	G	G	G	G	G	G	G	G	G	G	G	G	G	G	G	G	G	G	G	G
JHI-Hv50k-2016-8951	A/T	1H	8451854	A	A	A	A	A	A	A	A	A	A	A	A	A	A	A	A	A	A	A	A	A	A	A	A	A	A	A	A	A	A	A	A	A	A	A	A	A	A	A	A	A	A	A	A	A	A
JHI-Hv50k-2016-10019	G/A	1H	8509687	G	G	G	G	A	G	G	G	G	G	G	G	A	G	G	G	G	G	A	G	G	G	G	G	G	G	G	G	G	G	G	G	A	G	G	G	A	G	G	G	G	G	G	G	A	G
JHI-Hv50k-2016-10004	C/G	1H	8510536	G	G	G	G	G	G	G	G	G	G	G	G	G	G	G	G	G	G	G	G	C	G	G	G	G	G	G	G	G	G	G	G	G	G	G	G	G	G	G	G	G	G	G	G	G	G
JHI-Hv50k-2016-9989	C/G	1H	8511170	G	C	C	C	C	C	C	C	C	C	G	C	C	C	C	C	C	C	C	C	G	C	C	C	C	C	C	C	C	C	C	C	C	G	C	C	C	C	C	C	C	C	C	C	C	C
JHI-Hv50k-2016-9987	A/G	1H	8511263	A	G	A	A	A	A	A	A	A	G	A	G	A	N	A	A	N	G	A	A	A	G	A	A	A	A	A	A	A	N	A	G	A	A	G	A	A	A	A	N	A	A	A	A	A	G
JHI-Hv50k-2016-9983	C/A	1H	8511495	A	C	A	A	C	A	A	A	A	C	A	C	C	A	A	A	A	C	C	A	A	C	C	A	C	C	C	C	A	A	C	C	C	A	C	A	C	A	A	A	A	A	C	A	C	C
JHI-Hv50k-2016-9963	C/T	1H	8512325	T	T	T	C	C	C	C	C	C	T	T	T	C	T	C	C	T	T	C	C	T	T	T	C	C	C	C	C	T	T	C	T	C	T	T	C	C	C	C	T	C	C	C	T	C	T
JHI-Hv50k-2016-9956	C/T	1H	8512593	C	C	C	C	T	C	C	C	C	C	C	C	T	C	C	C	C	C	C	C	C	C	C	C	C	C	C	C	C	C	C	C	T	C	C	C	T	C	C	C	C	C	C	C	T	C
SCRI_RS_129789	C/T	1H	8512623	C	C	C	C	T	C	C	C	C	C	C	C	T	C	C	C	C	C	C	C	C	C	C	C	C	C	C	C	C	C	C	C	T	C	C	C	T	C	C	C	C	C	C	C	T	C
JHI-Hv50k-2016-9903	A/G	1H	8521552	G	A	G	G	A	A	A	A	A	A	G	A	A	A	A	A	A	A	A	A	A	A	A	G	G	G	G	G	A	A	G	A	A	A	A	A	A	A	A	A	A	A	G	A	A	A
JHI-Hv50k-2016-9902	A/G	1H	8521624	A	A	A	A	A	A	A	A	A	A	A	A	A	A	A	A	A	A	A	A	A	A	G	A	A	A	A	A	A	A	A	A	A	A	A	A	A	A	A	A	A	A	A	A	A	A
JHI-Hv50k-2016-9240	G/A	1H	8587197	G	G	G	G	A	G	G	G	G	G	G	G	A	G	G	A	G	G	G	G	G	G	G	G	G	G	G	G	G	G	G	G	A	G	G	G	A	G	G	G	G	G	G	G	A	G
SCRI_RS_148560	T/G	1H	8661330	G	T	G	G	T	G	G	G	G	T	G	T	T	G	G	G	G	T	G	G	G	T	G	G	G	G	G	G	G	G	G	T	T	T	T	G	T	G	G	G	G	G	G	G	T	T
JHI-Hv50k-2016-10222	A/G	1H	9033357	A	A	A	A	A	A	A	A	A	A	A	G	A	A	A	A	A	G	A	A	A	A	A	A	A	A	A	A	A	A	A	G	A	A	A	A	A	A	A	A	A	A	A	A	A	G
JHI-Hv50k-2016-10223	C/G	1H	9033373	G	G	G	G	G	G	G	G	G	G	G	C	G	G	G	G	G	C	G	G	G	G	G	G	G	G	G	G	G	G	G	C	G	G	G	G	G	G	G	G	G	G	G	G	G	C
JHI-Hv50k-2016-10241	A/C	1H	9035017	A	A	A	A	A	A	A	A	A	A	A	A	A	A	A	A	A	A	A	A	A	A	A	A	A	A	A	A	A	A	A	A	A	A	A	A	A	A	A	A	A	A	A	A	A	A
JHI-Hv50k-2016-10265	C/T	1H	9136722	C	C	C	T	C	C	T	T	T	C	C	C	C	C	C	T	C	C	C	C	C	C	C	T	C	C	C	C	C	C	C	C	C	C	C	T	C	C	T	C	T	T	C	T	C	C
JHI-Hv50k-2016-10262	C/A	1H	9137572	C	C	C	C	A	C	C	C	C	C	C	C	A	C	C	C	C	C	C	C	C	C	C	C	C	C	C	C	C	C	C	C	A	C	C	C	A	C	C	C	C	C	C	C	A	C
JHI-Hv50k-2016-10260	C/T	1H	9137736	C	C	C	C	C	T	C	C	C	C	C	T	C	C	T	C	C	T	C	C	C	C	C	C	C	C	C	C	C	C	C	T	C	C	C	C	C	T	C	C	C	C	C	C	C	T
JHI-Hv50k-2016-10280	C/A	1H	9166578	C	C	C	C	C	C	C	C	C	C	C	C	C	C	C	C	C	C	C	C	C	C	C	C	C	C	C	C	C	C	C	C	C	C	C	C	C	C	C	C	C	C	C	C	C	C
JHI-Hv50k-2016-10283	C/T	1H	9166923	C	C	C	C	C	C	C	C	C	C	C	T	C	C	C	C	C	T	C	C	C	C	C	C	C	C	C	C	C	C	C	T	C	C	C	C	C	C	C	C	C	C	C	C	C	T
JHI-Hv50k-2016-10286	A/G	1H	9167187	A	A	G	A	A	A	A	A	A	A	A	A	A	A	A	A	A	A	G	G	A	G	A	A	A	G	A	A	A	A	A	A	A	A	A	A	A	A	A	A	A	A	A	A	A	A
JHI-Hv50k-2016-10289	A/G	1H	9167212	A	A	A	A	A	A	A	A	A	A	A	A	A	A	A	A	A	A	A	A	A	A	A	A	A	A	A	A	A	A	A	A	A	A	A	A	A	A	A	A	A	A	A	A	A	A
JHI-Hv50k-2016-10366	C/T	1H	9446036	C	C	C	C	C	C	C	C	C	C	C	C	C	T	C	C	C	C	C	C	T	C	C	T	C	C	C	C	C	C	C	C	C	C	C	C	C	C	C	C	C	C	C	C	C	C
JHI-Hv50k-2016-10365	C/T	1H	9446222	C	C	C	T	C	C	C	C	C	C	C	C	C	T	C	C	C	C	C	C	T	C	C	T	C	C	C	C	T	C	C	C	C	C	C	C	C	C	C	C	C	C	T	C	C	C
JHI-Hv50k-2016-10363	A/G	1H	9446439	A	A	G	A	A	A	A	A	A	G	A	G	A	A	A	A	G	G	A	G	A	G	G	A	A	G	G	G	A	G	G	G	A	A	A	A	A	A	A	G	A	A	A	A	A	G
JHI-Hv50k-2016-10336	G/A	1H	9453689	A	A	A	G	G	G	G	G	G	A	A	A	G	G	G	G	A	A	G	A	G	A	A	G	G	A	A	A	G	A	A	A	G	G	A	G	G	G	G	A	G	G	G	G	G	A
JHI-Hv50k-2016-10333	C/T	1H	9455088	C	C	C	C	C	C	C	C	C	C	C	C	C	C	C	C	C	C	C	C	C	C	C	C	C	C	C	C	C	C	C	C	C	C	C	C	C	C	C	C	C	C	C	C	C	C
JHI-Hv50k-2016-10330	T/C	1H	9455625	T	T	T	T	T	T	T	T	T	T	T	T	T	C	T	T	T	T	C	T	T	T	T	T	C	T	T	T	T	T	T	T	T	C	T	T	T	T	T	T	T	T	T	C	T	T
SCRI_RS_148733	G/A	1H	9456185	G	G	A	G	G	G	G	G	G	A	G	A	G	G	G	G	A	A	G	A	G	A	A	G	G	A	A	A	G	A	A	A	G	G	G	G	G	G	G	A	G	G	G	G	G	A
JHI-Hv50k-2016-10325	C/T	1H	9456596	C	C	C	C	C	C	C	C	C	C	C	C	C	C	C	C	C	C	T	C	C	C	C	C	C	C	C	C	C	C	C	C	C	C	C	C	C	C	C	C	C	C	C	C	C	C
JHI-Hv50k-2016-10164	A/C	1H	9603205	A	A	A	A	A	A	A	A	A	C	A	A	A	A	N	A	A	A	A	N	C	C	A	A	A	A	C	C	A	A	C	A	A	N	A	A	A	A	A	A	A	A	A	A	A	A
JHI-Hv50k-2016-10419	G/A	1H	9734340	G	G	G	G	G	G	G	G	G	G	G	G	G	G	G	G	G	G	G	G	G	G	G	G	G	G	G	G	G	G	G	G	G	G	G	G	G	G	G	G	G	G	G	G	G	G
JHI-Hv50k-2016-10432	T/C	1H	9735919	T	T	T	T	T	T	T	T	T	T	T	T	T	T	T	T	T	T	T	T	T	T	T	T	T	T	T	T	T	T	T	T	T	T	T	T	T	T	T	T	T	T	T	T	T	T
JHI-Hv50k-2016-10440	A/C	1H	9737253	A	A	A	A	A	A	A	A	A	A	A	A	A	A	A	A	A	A	A	A	A	A	A	A	A	A	A	A	A	A	A	A	A	A	A	A	A	A	A	A	A	A	A	A	A	A
JHI-Hv50k-2016-10443	G/T	1H	9737601	G	G	G	G	G	G	G	G	G	G	G	G	G	G	G	G	G	G	G	G	G	G	G	G	G	G	G	G	G	G	G	G	G	G	G	G	N	G	G	G	G	G	G	G	G	G
JHI-Hv50k-2016-10445	A/G	1H	9737693	A	A	A	A	A	A	A	A	A	A	A	A	A	A	A	A	A	A	A	A	A	A	A	A	A	A	A	A	A	A	A	A	A	A	A	A	A	A	A	A	A	A	A	A	A	A
SCRI_RS_137023	G/A	1H	9739401	G	G	G	G	A	A	G	G	G	G	G	G	A	G	A	G	G	G	G	G	G	G	G	G	G	G	G	G	G	G	G	G	A	G	G	G	A	A	G	G	G	G	G	G	A	G
SCRI_RS_164150	C/T	1H	9740804	C	C	C	T	C	C	C	C	C	C	C	C	C	T	C	C	C	C	C	C	T	C	C	C	T	C	C	T	T	C	C	C	C	T	C	C	C	C	C	C	C	C	T	T	C	C
JHI-Hv50k-2016-10472	T/C	1H	9740810	T	T	T	T	T	T	T	T	T	T	T	T	T	T	T	T	T	T	C	T	T	T	T	C	T	T	T	T	T	T	T	T	T	T	T	T	T	T	T	T	T	T	T	T	T	T
JHI-Hv50k-2016-10491	C/G	1H	9742532	C	C	C	C	G	G	C	C	C	C	C	C	G	C	G	C	C	C	C	C	C	C	C	C	C	C	C	C	C	C	C	C	G	C	C	C	G	G	C	C	C	C	C	C	G	C
JHI-Hv50k-2016-10391	A/G	1H	9833943	A	A	G	A	A	A	A	A	A	A	A	G	A	A	A	A	A	A	A	A	A	A	A	A	A	A	A	A	A	A	A	A	A	A	A	A	A	A	A	G	A	A	A	N	A	A
JHI-Hv50k-2016-10570	T/C	1H	10179999	C	C	C	T	T	T	C	C	C	C	C	C	T	C	T	C	T	C	T	C	T	T	C	C	C	C	C	T	T	T	C	C	T	C	C	C	N	T	C	C	C	C	T	T	T	T
JHI-Hv50k-2016-10678	G/A	1H	10398847	G	G	N	N	G	G	G	G	G	G	G	G	G	G	G	G	G	G	G	N	G	N	G	G	G	G	G	N	G	G	G	N	G	G	G	G	G	G	G	G	N	N	N	G	G	G
JHI-Hv50k-2016-10692	C/T	1H	10400211	C	C	C	C	T	C	C	C	C	C	C	C	T	C	C	C	C	C	C	C	C	C	C	C	C	C	C	C	C	C	C	C	T	C	C	C	T	C	C	C	C	C	C	C	T	C
JHI-Hv50k-2016-10645	T/C	1H	10425546	T	T	T	T	T	T	T	T	T	T	T	T	T	T	T	T	C	T	T	T	T	C	T	T	T	T	T	C	C	T	T	T	T	C	T	T	T	T	T	T	T	T	T	T	T	C
JHI-Hv50k-2016-10643	T/C	1H	10425721	T	T	T	T	T	T	T	T	T	T	T	T	T	T	T	T	T	T	T	T	T	T	C	T	T	T	T	T	T	T	T	T	T	T	T	T	T	T	T	T	T	T	T	T	T	T
JHI-Hv50k-2016-10642	G/T	1H	10425772	G	G	T	T	G	G	G	G	G	G	T	G	G	G	G	G	G	G	G	G	G	G	G	G	G	G	G	G	G	G	G	G	G	T	G	G	G	G	G	G	G	G	T	G	G	G
JHI-Hv50k-2016-10609	T/C	1H	10452881	T	T	T	T	C	C	T	T	T	C	T	T	C	T	C	T	T	T	T	T	T	T	T	T	T	T	T	T	T	T	T	T	C	T	T	T	C	C	T	T	T	T	T	T	C	T
JHI-Hv50k-2016-10800	T/G	1H	10477515	G	G	T	T	T	T	G	G	G	G	G	G	T	G	T	G	T	G	G	T	T	G	G	G	G	G	G	T	T	G	G	T	T	G	G	G	T	T	G	T	T	T	T	T	T	T
JHI-Hv50k-2016-10782	G/A	1H	10478874	G	G	A	G	G	G	G	G	G	G	G	G	G	G	G	G	G	G	G	A	A	G	G	G	G	G	G	G	G	G	G	A	G	G	G	G	G	G	G	A	A	A	A	G	G	G
JHI-Hv50k-2016-10780	A/G	1H	10478972	G	G	G	N	A	A	A	A	A	A	G	A	A	A	A	A	N	A	A	G	G	G	G	G	G	A	A	N	N	A	A	G	A	A	G	A	A	A	A	G	G	G	G	N	A	N
JHI-Hv50k-2016-10779	C/T	1H	10479128	T	T	T	C	C	C	C	C	C	C	T	C	C	C	C	C	C	C	C	T	T	T	T	T	T	C	C	C	C	C	C	T	C	C	T	C	C	C	C	T	T	T	T	C	C	C
JHI-Hv50k-2016-10875	T/G	1H	10562310	T	T	G	T	T	T	T	T	T	T	T	T	T	T	T	T	T	T	T	T	G	G	T	T	T	T	T	T	T	T	T	T	T	T	T	T	T	T	T	G	T	T	G	T	T	T
JHI-Hv50k-2016-10930	C/A	1H	10564680	C	C	C	C	A	A	C	C	C	C	C	C	A	C	A	C	C	C	C	C	C	C	C	C	C	C	C	C	C	C	C	C	A	C	C	C	A	A	C	C	C	C	C	N	A	C
JHI-Hv50k-2016-10958	C/T	1H	10565496	C	C	C	C	C	C	C	C	C	T	C	C	C	C	C	C	T	C	C	C	C	C	C	C	C	C	C	T	T	C	C	C	C	C	C	C	C	C	C	C	C	C	C	C	C	T
JHI-Hv50k-2016-10989	C/G	1H	10749426	N	C	C	N	G	C	C	C	C	C	N	C	G	C	C	C	C	C	C	C	C	C	C	C	N	C	C	C	C	C	C	C	G	C	C	C	G	C	C	C	C	C	C	C	G	C
JHI-Hv50k-2016-10993	A/C	1H	10749603	N	N	N	N	N	N	N	N	N	N	N	N	N	N	N	N	N	N	N	N	N	N	N	N	N	N	N	N	N	N	N	N	N	N	N	N	N	N	N	N	N	N	N	N	N	N
JHI-Hv50k-2016-10994	T/C	1H	10749660	T	T	T	T	T	C	C	C	C	T	T	T	T	T	C	C	T	T	C	T	T	T	T	T	T	C	C	T	T	C	C	T	T	C	T	C	T	C	C	T	T	T	T	T	T	T
SCRI_RS_130600	A/G	1H	10750037	A	A	A	G	A	A	A	A	A	A	A	G	A	A	A	A	A	G	A	A	A	A	G	A	A	A	A	A	A	A	A	A	A	A	A	A	A	A	A	G	A	A	A	A	A	A
SCRI_RS_130592	G/A	1H	10750339	A	G	A	G	G	G	G	G	G	A	A	A	G	A	G	G	A	A	G	G	A	G	A	A	A	G	G	A	A	G	G	G	G	G	G	G	G	G	G	A	G	G	A	G	G	A
JHI-Hv50k-2016-11028	C/T	1H	10755639	C	C	C	C	C	C	C	C	C	C	C	T	C	C	C	C	C	T	C	C	C	C	C	C	C	C	C	C	C	C	C	C	C	C	C	C	C	C	C	T	C	C	C	C	C	C
SCRI_RS_169942	G/A	1H	10762796	G	G	G	G	A	A	G	G	G	G	G	G	A	G	A	G	G	G	G	G	G	G	G	G	G	G	G	G	G	G	G	G	A	G	G	G	A	A	G	G	G	G	G	G	A	G
JHI-Hv50k-2016-11098	T/G	1H	10789273	T	T	T	T	T	T	T	T	T	T	T	G	T	T	T	T	T	G	T	T	T	T	T	T	T	T	T	T	T	T	T	T	T	T	T	T	T	T	T	G	T	T	T	G	T	T
JHI-Hv50k-2016-11134	A/G	1H	10810914	A	A	A	A	A	A	A	A	A	A	A	A	A	A	A	A	A	A	A	G	A	A	A	A	A	A	A	A	A	A	A	G	A	A	A	A	A	A	A	A	G	G	A	A	A	A
JHI-Hv50k-2016-11135	G/A	1H	10811018	G	G	G	A	A	G	G	G	G	G	G	G	A	G	G	G	A	G	G	G	G	G	G	G	G	G	G	G	G	G	G	G	A	G	G	G	A	G	G	G	G	G	G	G	A	A
JHI-Hv50k-2016-11139	G/C	1H	10811118	G	G	G	C	C	G	G	G	G	G	G	G	C	G	G	G	C	G	G	G	G	G	G	G	G	G	G	G	G	G	G	G	C	G	G	G	C	G	G	G	G	G	G	G	C	C
JHI-Hv50k-2016-11149	G/C	1H	10819077	C	C	G	C	C	C	G	G	G	G	C	C	C	C	C	G	C	C	C	C	C	C	C	C	C	C	C	C	C	C	C	C	C	G	C	G	C	C	G	C	C	C	G	C	C	C
JHI-Hv50k-2016-11188	A/G	1H	10836085	A	A	A	A	G	A	A	A	A	A	A	A	G	A	A	A	A	A	A	A	A	A	A	A	A	A	A	A	A	A	A	A	G	A	A	A	G	A	A	A	A	A	A	A	G	A
JHI-Hv50k-2016-11190	C/T	1H	10836226	C	C	C	C	C	C	C	C	C	C	C	C	C	C	C	C	C	C	C	C	C	C	C	C	C	C	C	C	C	C	C	C	C	C	C	C	N	C	C	C	C	C	C	C	C	C
JHI-Hv50k-2016-11201	A/G	1H	10837791	A	A	A	A	A	A	A	A	A	A	A	A	A	A	A	A	A	A	A	A	A	A	A	A	A	A	A	A	A	G	A	A	A	A	A	A	N	A	A	A	A	A	A	A	A	A
JHI-Hv50k-2016-11234	G/A	1H	11088468	A	G	G	A	G	G	G	G	G	G	G	G	G	G	G	G	G	G	G	G	G	G	G	A	G	G	G	G	G	G	G	G	G	G	G	G	G	G	G	G	G	G	G	G	G	G
JHI-Hv50k-2016-11230	C/T	1H	11088618	C	C	C	C	C	C	C	C	C	C	C	C	C	C	C	C	C	C	C	C	C	C	C	C	C	C	C	C	C	C	C	C	C	C	C	C	C	C	C	C	C	C	C	C	C	C
JHI-Hv50k-2016-11229	T/A	1H	11088757	T	A	A	T	T	A	T	T	T	T	A	A	T	T	A	T	A	A	A	T	T	A	A	T	A	A	T	T	T	A	T	T	T	T	A	A	T	A	T	A	T	T	T	A	T	A
JHI-Hv50k-2016-11221	T/C	1H	11089084	T	T	T	T	T	T	T	T	T	T	T	C	T	T	T	T	T	T	T	T	T	T	C	T	T	T	T	T	T	T	T	T	T	T	T	T	T	T	T	C	T	T	T	T	T	T
JHI-Hv50k-2016-11545	G	1H	11336990	G	G	G	G	G	N	G	G	G	G	G	G	G	G	N	G	G	G	G	G	G	G	G	G	G	G	G	G	G	G	G	G	G	G	G	G	G	N	G	G	G	G	G	G	G	G
JHI-Hv50k-2016-11528	T/C	1H	11338005	C	T	T	T	C	T	T	T	T	T	T	T	C	T	T	T	T	T	T	T	T	C	T	C	T	T	T	T	T	T	T	T	C	T	T	T	C	T	T	T	T	T	T	T	C	T
JHI-Hv50k-2016-11522	T	1H	11338636	T	C	T	T	T	T	T	T	T	T	C	T	T	T	T	T	T	T	T	T	T	T	T	T	C	T	N	T	T	T	N	T	T	T	C	T	T	T	T	T	T	T	T	T	T	T
JHI-Hv50k-2016-11520	G/A	1H	11338841	G	G	G	G	G	G	G	G	G	G	G	G	G	G	G	G	G	G	G	G	G	G	G	G	G	G	G	G	G	G	G	G	G	G	G	G	G	G	G	G	G	G	G	G	G	G
JHI-Hv50k-2016-11495	G/A	1H	11343308	G	A	G	G	G	G	A	A	A	A	A	G	G	A	G	A	A	G	G	G	G	G	G	G	A	G	A	A	A	G	A	G	G	A	A	G	G	G	A	G	G	G	A	G	G	A
SCRI_RS_182656	A/G	1H	11457754	G	G	G	A	A	G	G	G	G	G	G	A	A	A	G	G	A	A	G	A	G	G	A	G	G	G	G	A	A	G	G	A	A	G	G	G	N	G	G	A	A	A	G	G	A	A
BOPA2_12_30948	C/A	1H	11666190	A	A	C	A	C	C	A	A	A	A	A	C	C	C	C	A	A	C	A	C	C	A	A	A	A	A	C	A	C	A	C	C	C	A	A	A	C	C	A	C	C	C	C	A	C	A
JHI-Hv50k-2016-11249	C/T	1H	11688864	C	C	C	C	C	C	C	C	C	C	C	C	C	C	C	C	C	C	C	C	C	C	C	C	C	C	C	C	C	C	C	C	C	C	C	C	N	C	C	C	C	C	C	C	C	C
JHI-Hv50k-2016-11911	G/T	1H	11704556	G	G	G	G	G	G	G	G	G	G	G	T	G	T	G	G	G	G	G	G	G	G	G	G	G	G	G	G	G	G	G	G	G	G	G	G	G	G	G	T	G	G	G	G	G	G
JHI-Hv50k-2016-11910	G/A	1H	11704613	G	A	G	A	G	A	A	A	A	A	A	A	G	A	N	A	A	G	G	G	G	G	A	G	G	A	G	G	G	A	G	G	G	A	A	G	G	A	A	A	G	G	G	A	G	A
JHI-Hv50k-2016-11877	A/G	1H	11741075	A	A	A	A	G	A	A	A	A	A	A	A	G	A	A	A	A	A	A	A	A	A	A	A	A	A	A	A	A	A	A	A	G	A	A	A	G	A	A	A	A	A	A	A	G	A
JHI-Hv50k-2016-11876	A/T	1H	11741114	A	T	T	T	A	A	T	T	T	T	T	T	A	T	A	T	T	A	A	A	A	A	A	A	A	T	A	A	A	A	A	A	A	T	T	A	A	A	T	T	A	A	A	T	A	T
JHI-Hv50k-2016-11874	A/G	1H	11741467	A	A	A	A	A	G	A	A	A	A	A	A	A	A	G	A	A	G	N	N	A	N	A	A	A	A	N	N	A	N	N	N	A	A	A	A	A	G	A	A	N	N	G	A	A	A
JHI-Hv50k-2016-11873	T/C	1H	11741523	T	T	T	T	T	C	T	T	T	T	T	T	T	T	C	T	T	C	N	N	T	N	T	T	T	T	N	N	T	N	N	N	T	T	T	T	T	C	T	T	N	N	C	T	T	T
JHI-Hv50k-2016-11870	G/A	1H	11741723	G	G	G	G	G	G	G	G	G	G	G	G	G	G	G	G	G	G	G	G	G	G	G	G	G	G	G	G	G	G	G	G	G	G	G	G	N	G	G	G	G	G	G	G	G	G
JHI-Hv50k-2016-11824	A/C	1H	11752425	A	A	A	A	A	A	A	A	A	A	A	A	A	A	A	A	A	A	A	A	A	A	A	A	A	A	A	A	A	A	A	A	A	A	A	A	A	A	A	A	A	A	A	A	A	A
JHI-Hv50k-2016-11808	C/T	1H	11753604	C	C	C	C	C	C	C	C	C	C	C	C	C	C	C	C	C	C	C	C	C	C	C	C	C	C	C	C	C	C	C	C	C	C	C	C	N	C	C	C	C	C	C	C	C	C
JHI-Hv50k-2016-11778	C/T	1H	11758735	C	T	C	T	C	C	C	C	C	C	T	T	C	T	C	C	C	C	C	C	C	C	T	C	C	T	C	C	C	C	C	C	C	C	T	C	N	C	C	T	C	C	C	T	C	C
JHI-Hv50k-2016-11776	G/A	1H	11758834	G	G	G	G	A	G	G	G	G	G	G	G	A	G	G	G	G	G	G	G	G	G	G	G	G	G	G	G	G	G	G	G	A	G	G	G	A	G	G	G	G	G	G	G	A	G
JHI-Hv50k-2016-11753	T/A	1H	11760865	T	T	T	T	T	T	T	T	T	T	T	T	T	T	T	T	T	T	A	T	T	A	T	T	T	T	T	A	T	T	T	T	T	T	T	T	T	T	T	T	T	T	T	T	T	T
JHI-Hv50k-2016-11739	C/G	1H	11794187	G	G	G	G	G	G	G	G	G	G	G	G	G	G	G	G	G	G	G	G	G	G	G	G	G	G	G	G	G	G	G	G	G	G	G	G	G	G	G	G	G	G	G	G	G	G
JHI-Hv50k-2016-11736	C/G	1H	11794418	C	C	C	C	C	C	C	C	C	C	C	C	C	C	C	C	C	C	C	C	C	C	C	C	C	C	C	C	C	C	C	C	C	C	C	C	C	C	C	C	C	C	C	C	C	C
SCRI_RS_13972	G/A	1H	11797610	G	A	G	G	G	G	G	G	G	A	A	G	G	A	G	G	G	G	G	G	A	G	G	G	A	G	G	G	G	G	G	G	G	G	A	G	G	G	G	G	G	G	G	G	G	G
JHI-Hv50k-2016-11714	G/A	1H	11798189	G	G	G	A	G	G	G	G	G	G	G	A	G	G	G	G	G	G	G	G	G	G	A	G	G	A	G	G	G	G	G	G	G	G	G	G	N	G	G	A	G	G	G	G	G	G
JHI-Hv50k-2016-11704	C/T	1H	11798805	C	C	T	C	C	C	T	T	T	C	C	C	C	C	C	T	T	T	C	C	C	C	C	C	C	C	T	C	C	T	T	C	C	T	C	C	C	C	T	C	C	C	T	T	C	T
JHI-Hv50k-2016-11687	C/G	1H	11800097	G	C	G	C	G	C	G	G	G	G	C	C	G	G	C	G	G	G	G	C	G	C	C	G	G	C	G	G	C	G	G	C	G	G	C	G	G	C	G	C	C	C	G	G	G	G
SCRI_RS_152464	C/G	1H	11800097	G	C	G	C	G	C	G	G	G	G	C	C	G	G	C	G	G	G	G	C	G	C	C	G	G	C	G	G	C	G	G	C	G	G	C	G	G	C	G	C	C	C	G	G	G	G
JHI-Hv50k-2016-11651	T/G	1H	11942220	T	T	T	G	T	T	T	T	T	G	T	G	T	T	T	T	T	T	G	T	T	T	G	T	T	G	T	T	T	T	T	T	T	T	T	T	T	T	T	G	T	T	T	T	T	T
JHI-Hv50k-2016-11650	T/C	1H	11942485	T	T	T	T	T	T	T	T	T	T	T	T	T	T	T	T	T	T	T	T	T	T	T	T	T	T	T	T	T	T	T	T	T	T	T	T	T	T	T	T	T	T	T	T	T	T
JHI-Hv50k-2016-11646	G/A	1H	11942925	G	G	A	G	G	G	G	G	G	G	G	G	G	G	G	G	G	A	G	A	G	G	G	G	G	G	G	A	G	A	G	A	G	G	G	G	G	G	G	G	A	A	G	A	G	G
SCRI_RS_189465	C/T	1H	11966316	C	C	C	T	C	C	T	T	T	T	C	T	C	C	C	T	T	C	T	C	C	C	T	C	C	T	T	C	C	T	T	C	C	T	C	C	C	C	T	T	C	C	T	T	C	T
SCRI_RS_139220	G/A	1H	12066647	A	A	G	A	G	G	A	A	A	G	G	G	G	G	G	A	A	G	G	G	G	A	A	G	G	A	G	G	G	A	G	G	G	A	A	A	G	G	A	G	G	G	G	A	G	A
JHI-Hv50k-2016-11970	A/G	1H	12329957	G	G	A	G	A	G	G	G	G	A	A	G	A	G	G	G	G	A	A	A	A	G	G	A	A	G	G	A	A	G	G	A	A	G	G	G	A	G	G	G	A	A	A	G	A	G
JHI-Hv50k-2016-11974	G/A	1H	12330594	G	G	G	G	A	G	G	G	G	G	G	G	A	G	G	G	G	G	G	G	G	G	G	G	G	G	G	G	G	G	G	G	A	G	G	G	A	G	G	G	G	G	G	G	A	G
JHI-Hv50k-2016-11980	T/G	1H	12331700	T	T	T	T	T	T	T	T	T	T	T	G	T	G	T	T	T	T	T	T	T	T	T	T	T	T	G	T	T	T	G	T	T	T	T	T	T	T	T	G	T	T	T	T	T	T
JHI-Hv50k-2016-12122	G/A	1H	12382457	G	A	G	G	G	G	G	G	G	A	A	G	G	G	G	G	G	G	A	A	A	G	G	A	A	A	G	A	A	G	G	A	G	G	A	G	G	G	G	G	A	A	A	G	G	G
JHI-Hv50k-2016-12117	T/C	1H	12383141	T	C	T	T	T	T	T	T	T	C	C	T	T	T	T	T	T	T	C	C	C	T	T	C	C	C	T	C	C	T	T	C	T	T	C	T	T	T	T	T	C	C	C	T	T	T
JHI-Hv50k-2016-12110	G/A	1H	12383451	G	G	G	G	A	G	G	G	G	G	G	G	A	G	G	G	G	G	G	N	G	G	G	G	G	G	G	G	G	G	G	N	A	G	G	G	A	G	G	G	N	N	G	G	A	G
JHI-Hv50k-2016-12094	A/G	1H	12387055	A	A	A	A	G	A	A	A	A	A	A	A	G	A	A	A	A	A	A	A	A	A	A	A	A	A	A	A	A	A	A	A	G	A	A	A	G	A	A	A	A	A	A	A	G	A
JHI-Hv50k-2016-12217	C/A	1H	12438930	C	C	C	C	C	C	C	C	C	C	C	C	C	C	C	C	C	C	A	C	C	C	C	C	C	C	C	A	C	C	C	C	C	C	C	C	N	C	C	C	C	C	C	C	C	C
JHI-Hv50k-2016-12372	C/A	1H	12506393	C	N	C	C	C	C	C	C	C	N	N	C	C	C	C	C	C	C	A	C	C	C	C	N	N	N	C	A	C	C	C	C	C	C	N	C	C	C	C	C	C	C	N	C	C	C
JHI-Hv50k-2016-12355	T/C	1H	12579484	T	T	T	T	T	T	T	T	T	C	T	T	T	T	T	T	T	T	N	T	T	T	T	T	T	T	T	N	T	T	T	T	T	T	T	T	T	T	T	T	T	T	T	T	T	T
JHI-Hv50k-2016-12349	C/A	1H	12579661	C	C	C	C	C	A	C	C	C	A	C	C	C	C	A	C	C	C	N	A	C	C	C	C	C	C	C	N	C	C	C	A	C	C	C	C	C	A	C	C	A	A	C	C	C	C
JHI-Hv50k-2016-12344	A/C	1H	12582707	A	A	C	A	A	A	A	A	A	A	A	A	A	A	A	A	C	A	N	A	A	C	C	A	A	A	A	N	A	C	A	A	A	C	A	A	A	A	A	A	A	A	C	C	A	C
JHI-Hv50k-2016-12336	A/G	1H	12583183	A	A	G	A	A	A	A	A	A	G	A	A	A	A	A	A	G	A	N	A	A	G	G	A	A	A	A	N	A	G	A	A	A	G	A	A	A	A	A	A	A	A	G	G	A	G
JHI-Hv50k-2016-12514	T/C	1H	12830653	N	C	T	T	T	C	T	T	T	T	C	T	T	T	C	T	T	T	C	T	T	T	T	C	C	C	T	T	C	T	T	T	T	T	C	T	T	C	T	T	T	T	T	T	T	T
JHI-Hv50k-2016-12517	A/C	1H	12830943	C	C	A	A	A	C	A	A	A	A	C	A	A	A	C	A	A	A	C	C	A	A	A	C	C	C	A	A	C	A	A	C	A	A	C	A	A	C	A	A	C	C	A	A	A	A
JHI-Hv50k-2016-12523	A/G	1H	12832513	A	A	A	A	A	A	A	A	A	A	A	A	A	A	A	A	G	G	A	A	G	G	G	A	A	A	A	A	A	G	A	A	A	G	A	A	A	A	A	A	A	A	G	G	A	G
JHI-Hv50k-2016-12547	T/A	1H	12841240	T	T	A	A	A	T	A	A	A	A	T	A	A	A	T	A	A	A	T	T	A	A	A	T	T	T	A	A	T	A	A	T	A	A	T	A	A	T	A	A	T	T	A	A	A	A
JHI-Hv50k-2016-12594	C/T	1H	12843241	T	T	C	C	C	T	C	C	C	C	T	C	C	C	T	C	C	C	T	T	C	C	C	T	T	T	C	C	T	C	C	T	C	C	T	C	C	T	C	C	T	T	C	C	C	C
JHI-Hv50k-2016-12602	A/G	1H	12843837	A	A	A	A	A	A	A	A	A	A	A	A	A	A	A	A	A	A	A	A	A	A	A	A	A	A	A	A	A	A	A	A	A	A	A	A	N	A	A	A	A	A	A	A	A	A
JHI-Hv50k-2016-12642	T/C	1H	12849340	T	T	T	T	T	T	T	T	T	T	T	T	T	T	T	T	T	T	T	T	T	T	T	T	T	T	T	T	T	T	T	T	T	T	T	C	T	T	T	T	T	T	T	T	T	T
JHI-Hv50k-2016-12666	A/T	1H	12851523	A	A	A	A	A	A	A	A	A	A	A	A	A	A	A	A	T	T	A	A	T	T	T	A	A	A	A	A	A	T	A	A	A	T	A	A	A	A	A	A	A	A	T	T	A	T
JHI-Hv50k-2016-12669	C/G	1H	12851647	C	C	G	C	C	G	G	G	G	G	C	G	C	G	G	G	C	C	C	C	C	C	C	C	C	C	G	C	C	C	G	C	C	C	C	C	C	G	G	G	C	C	C	C	C	C
JHI-Hv50k-2016-12670	C/T	1H	12851895	C	C	C	T	T	C	C	C	C	C	C	C	T	C	C	C	C	C	C	C	C	C	C	C	C	C	C	C	C	C	C	C	T	C	C	N	T	C	C	C	C	C	C	C	T	C
JHI-Hv50k-2016-12682	C/T	1H	12899945	C	C	T	C	C	N	T	C	C	C	C	T	C	T	T	T	C	C	C	C	C	C	C	C	C	C	C	C	C	C	C	C	C	C	C	C	C	T	T	T	C	C	C	C	C	C
JHI-Hv50k-2016-12689	T/C	1H	12900334	T	T	T	T	T	T	T	C	C	T	T	T	T	T	T	T	T	T	T	T	T	T	T	T	T	T	C	T	T	T	C	T	T	T	T	C	T	T	T	T	T	T	C	T	T	T
JHI-Hv50k-2016-12699	T/C	1H	12901338	T	T	T	T	T	T	T	C	C	T	T	T	T	T	T	T	T	T	T	T	T	T	T	T	T	T	C	T	T	T	C	T	T	T	T	C	T	T	T	T	T	T	C	T	T	T
JHI-Hv50k-2016-12700	T/C	1H	12901455	T	T	T	T	T	T	T	C	C	T	T	T	T	T	T	T	T	T	T	T	T	T	T	T	T	T	C	T	T	T	C	T	T	T	T	C	T	T	T	T	T	T	C	T	T	T
JHI-Hv50k-2016-12702	A/G	1H	12901509	A	A	A	A	A	A	A	G	G	A	A	A	A	A	A	A	A	A	A	A	A	A	A	A	A	A	G	A	A	A	G	A	A	A	A	G	A	A	A	A	A	A	G	A	A	A
JHI-Hv50k-2016-12703	C/T	1H	12901620	C	C	C	C	C	C	C	T	T	C	C	C	C	C	C	C	C	C	C	C	C	C	C	C	C	C	T	C	C	C	T	C	C	C	C	T	C	C	C	C	C	C	T	C	C	C
JHI-Hv50k-2016-12704	G/A	1H	12901628	G	G	G	G	G	G	G	A	A	G	G	G	G	G	G	G	G	G	G	G	G	G	G	G	G	G	A	G	G	G	A	G	G	G	G	A	G	G	G	G	G	G	A	G	G	G
JHI-Hv50k-2016-12707	G/A	1H	12901852	G	G	G	G	G	G	G	A	A	G	G	G	G	G	G	G	G	G	G	G	G	G	G	G	G	G	A	G	G	G	A	G	G	G	G	A	G	G	G	G	G	G	A	G	G	G
JHI-Hv50k-2016-12715	C/T	1H	12902391	C	C	C	C	T	C	C	C	C	C	C	C	T	C	C	C	C	T	C	C	C	C	T	C	C	C	C	C	C	C	C	C	T	C	C	C	T	C	C	C	C	C	C	C	T	C
BOPA1_2496-1916	A/G	1H	12904255	A	A	A	A	A	A	A	G	G	A	A	A	A	A	A	A	A	A	A	A	A	A	A	A	A	A	G	A	A	A	G	A	A	A	A	G	A	A	A	A	A	A	G	A	A	A
JHI-Hv50k-2016-12736	C/T	1H	12904451	C	C	C	C	C	C	C	T	T	C	C	C	C	C	C	C	C	C	C	C	C	C	C	C	C	C	T	C	C	C	T	C	C	C	C	T	C	C	C	C	C	C	T	C	C	C
JHI-Hv50k-2016-12773	A/G	1H	12907737	G	G	A	N	A	A	A	A	A	N	G	A	A	A	A	A	G	A	N	A	G	G	A	N	G	G	A	N	N	G	A	A	A	G	G	A	A	A	A	A	A	A	A	A	A	G
JHI-Hv50k-2016-12802	C/A	1H	12912571	A	A	A	C	C	A	A	C	C	C	A	A	C	A	A	A	A	C	C	C	A	A	C	A	A	A	C	C	C	A	C	C	C	A	A	C	C	A	A	A	C	C	C	C	C	A
BOPA1_10922-503	G/A	1H	12913286	A	A	A	G	G	A	A	G	G	A	A	A	G	A	A	A	A	G	G	A	A	A	G	A	A	A	G	G	G	A	G	A	G	A	A	G	N	A	A	A	A	A	G	A	G	A
JHI-Hv50k-2016-12821	A/G	1H	12913559	A	A	A	A	A	A	A	G	G	A	A	A	A	A	A	A	A	A	A	A	A	A	A	A	A	A	A	A	A	A	A	A	A	A	A	G	A	A	A	A	A	A	A	A	A	A
JHI-Hv50k-2016-12829	A/T	1H	12919484	T	T	T	A	A	A	A	T	T	T	T	A	A	T	A	A	T	T	T	T	T	T	A	T	T	T	A	A	T	T	A	T	T	T	T	T	A	A	A	T	T	T	T	T	T	T
BOPA2_12_30876	A/G	1H	12925089	A	A	A	A	G	A	A	A	A	G	A	A	G	A	A	A	A	A	A	A	A	G	G	A	A	A	A	A	A	A	A	A	A	A	A	A	G	A	A	A	A	A	A	A	A	A
BOPA2_12_30877	G/C	1H	12925261	C	C	C	G	G	G	G	G	G	G	C	G	G	G	G	G	C	G	C	C	C	G	G	C	C	C	G	G	C	C	G	C	G	C	C	G	G	G	G	G	C	C	G	G	G	C
JHI-Hv50k-2016-12866	A/T	1H	13028904	A	A	T	T	T	A	T	A	A	A	A	A	T	A	A	A	T	A	N	T	T	A	A	T	A	A	A	T	N	A	A	T	A	T	A	A	T	A	A	A	T	T	A	A	A	T
JHI-Hv50k-2016-12862	C/A	1H	13029145	C	C	C	C	A	C	C	C	C	C	C	C	A	C	C	C	C	C	N	C	C	C	C	C	C	C	C	C	N	C	C	C	C	C	C	C	A	C	C	C	C	C	C	C	C	C
SCRI_RS_141877	G/T	1H	13031817	G	G	T	G	G	G	G	G	G	G	G	G	G	G	G	G	T	G	N	G	G	G	G	T	G	G	G	G	N	G	G	G	G	T	G	G	G	G	G	G	G	G	G	G	G	T
JHI-Hv50k-2016-12926	A/G	1H	13037311	A	A	A	A	A	A	A	A	A	A	A	A	A	A	A	A	A	A	A	A	A	A	G	A	A	A	A	A	A	A	A	A	A	A	A	A	A	A	A	A	A	A	A	A	A	A
JHI-Hv50k-2016-12930	A/G	1H	13037545	A	A	G	A	G	A	G	A	A	A	A	A	G	A	A	A	G	A	N	G	A	G	A	G	A	A	A	A	N	A	A	G	A	G	A	A	G	A	A	A	G	G	A	G	A	G
JHI-Hv50k-2016-12202	T/G	1H	13057870	T	T	T	T	G	T	T	T	T	N	T	T	G	T	T	T	T	G	T	T	T	T	T	T	T	T	T	T	T	T	T	T	G	T	T	T	G	T	T	T	T	T	N	T	G	T
JHI-Hv50k-2016-12956	T/C	1H	13283661	C	C	C	C	T	T	T	T	T	T	C	T	T	T	T	T	T	T	C	T	T	T	T	C	C	C	C	C	C	C	C	T	T	T	C	T	T	T	C	T	T	T	C	T	T	T
JHI-Hv50k-2016-12959	G/A	1H	13283765	G	G	A	G	A	G	A	G	G	A	G	G	A	G	G	G	G	G	G	A	G	G	G	A	G	G	G	G	G	G	G	A	G	G	G	G	A	G	A	G	A	A	G	G	G	G
JHI-Hv50k-2016-12965	C/A	1H	13284305	C	C	A	C	C	C	C	C	C	C	C	C	C	C	C	C	C	C	C	C	A	C	A	A	C	C	C	C	C	C	C	C	C	C	C	C	C	C	A	C	C	C	C	C	C	C
JHI-Hv50k-2016-12986	A/G	1H	13288359	A	A	A	A	A	A	A	A	A	A	A	A	A	A	A	A	A	G	A	A	A	A	A	A	A	A	A	A	A	A	A	A	A	A	A	A	A	A	A	A	A	A	A	A	A	A
JHI-Hv50k-2016-13004	G/T	1H	13296898	T	T	T	T	T	G	G	G	G	T	T	G	T	G	G	G	G	G	G	G	G	G	G	T	T	T	G	G	G	G	G	G	G	G	T	G	T	G	T	G	G	G	G	G	T	G
JHI-Hv50k-2016-13011	T/C	1H	13297661	C	C	C	C	C	T	T	T	T	C	C	T	C	T	T	T	T	T	T	T	T	T	T	C	C	C	T	T	T	T	T	T	T	T	C	T	C	T	C	T	T	T	T	T	C	T
JHI-Hv50k-2016-13033	C/T	1H	13298406	C	C	C	C	C	C	T	C	C	C	C	T	C	T	C	C	C	C	T	T	T	T	C	C	C	C	C	C	T	T	C	T	C	C	C	C	N	C	C	T	T	T	T	T	C	C
SCRI_RS_189506	G/A	1H	13588202	A	A	A	G	G	A	A	G	G	G	A	A	G	A	A	A	A	G	G	G	A	A	G	A	A	A	G	G	G	A	G	G	G	A	A	G	G	A	A	A	G	G	G	G	G	A
JHI-Hv50k-2016-13067	A/G	1H	13606328	G	G	A	G	G	A	A	A	A	G	G	A	G	A	A	A	G	A	G	A	G	A	G	G	G	G	A	G	G	G	A	A	A	G	G	G	G	A	G	A	A	G	G	G	G	G
JHI-Hv50k-2016-13068	G/A	1H	13606531	A	A	G	G	G	G	G	G	G	G	G	G	G	G	G	G	G	G	G	G	G	G	G	G	G	G	G	G	G	G	G	G	G	G	A	A	G	G	A	G	G	G	G	G	G	G
JHI-Hv50k-2016-13093	G/A	1H	13617356	N	N	N	N	N	N	N	N	N	N	N	N	N	N	N	N	N	N	N	N	N	N	N	N	N	N	N	N	N	N	N	N	N	N	N	N	N	N	N	N	N	N	N	N	N	N
JHI-Hv50k-2016-13113	C/T	1H	13622841	C	C	C	C	T	C	C	C	C	C	T	C	T	C	C	C	C	C	C	C	C	C	T	T	T	T	C	C	C	C	C	C	C	C	C	C	T	C	C	C	C	C	C	C	T	C
JHI-Hv50k-2016-13154	T/G	1H	13660462	T	T	T	T	G	T	T	T	T	T	T	T	G	T	T	T	T	T	T	T	T	T	T	T	T	T	T	T	T	T	T	T	T	T	T	T	G	T	T	T	T	T	T	T	G	T
JHI-Hv50k-2016-13200	A/T	1H	13749821	A	A	A	A	A	T	A	T	T	A	A	A	A	A	T	A	A	A	A	A	A	A	A	A	A	A	T	A	A	A	T	A	T	A	A	A	A	T	A	A	A	A	A	A	A	A
JHI-Hv50k-2016-13203	G/A	1H	13749930	N	N	N	N	N	N	N	N	N	N	N	N	N	N	N	N	N	N	N	N	N	N	N	N	N	N	N	N	N	N	N	N	N	N	N	N	N	N	N	N	N	N	N	N	N	N
SCRI_RS_4891	T/G	1H	13754913	T	T	G	G	T	T	T	T	T	G	T	G	T	G	T	G	G	G	G	T	G	T	T	G	T	T	T	T	T	G	T	T	T	G	T	G	T	T	T	G	T	G	G	T	T	G
SCRI_RS_124926	T/C	1H	13756300	T	T	T	T	C	T	C	C	C	T	T	T	C	T	T	T	C	T	T	C	T	C	C	T	T	T	C	C	T	T	C	C	C	C	T	C	C	T	T	T	C	T	T	C	C	C
JHI-Hv50k-2016-13227	C/G	1H	13756587	C	G	C	C	C	G	C	C	C	C	C	C	C	C	G	C	C	C	C	C	G	C	C	C	C	C	C	C	G	C	C	C	C	C	G	C	C	G	G	C	C	C	C	C	C	C
JHI-Hv50k-2016-13229	G/A	1H	13756936	G	A	G	G	G	A	G	G	G	G	G	G	G	G	A	G	G	G	G	G	A	G	G	G	G	G	G	G	A	G	G	G	G	G	A	G	G	A	A	G	G	G	G	G	G	G
JHI-Hv50k-2016-13232	T/C	1H	13757873	T	C	T	T	T	C	T	T	T	T	T	T	T	T	C	T	T	T	T	T	T	T	T	T	T	T	T	T	C	T	T	T	T	T	C	T	T	C	C	T	T	T	T	T	T	T
JHI-Hv50k-2016-13237	A/T	1H	13758483	A	T	A	A	A	T	A	A	A	A	A	A	A	A	T	A	A	A	A	A	A	A	A	A	A	A	A	A	T	A	A	A	A	A	T	A	A	T	T	A	A	A	A	A	A	A
JHI-Hv50k-2016-13238	C/T	1H	13758848	C	T	C	C	C	T	C	C	C	C	C	C	C	C	T	C	C	C	C	C	C	C	C	C	C	C	C	C	T	C	C	C	C	C	T	C	C	T	T	C	C	C	C	C	C	C
BOPA1_6792-1945	G/A	1H	13759669	A	G	A	A	G	G	G	G	G	A	A	A	G	A	G	A	G	A	A	G	G	G	G	A	A	A	G	G	G	A	G	G	G	G	G	G	G	G	G	A	G	A	A	G	G	G
JHI-Hv50k-2016-13258	T/C	1H	13994755	T	T	T	T	C	T	T	T	T	T	T	T	C	T	T	T	T	T	T	T	T	T	T	T	T	T	T	T	T	T	T	T	T	T	T	T	C	T	T	T	T	T	T	T	C	T
JHI-Hv50k-2016-13262	C/T	1H	13995996	C	C	C	C	C	C	C	C	C	C	C	C	C	C	C	C	C	C	C	C	C	C	C	C	C	C	C	C	C	C	C	C	C	C	C	C	C	C	T	C	C	C	C	C	C	C
JHI-Hv50k-2016-13264	A/G	1H	13996083	A	A	A	A	A	G	A	G	G	A	A	A	A	A	G	A	G	A	A	A	A	A	G	A	A	A	G	A	G	A	G	A	G	G	A	G	N	G	G	A	A	A	A	A	A	G
JHI-Hv50k-2016-13282	A/G	1H	14001124	A	A	G	G	G	A	A	A	A	G	A	G	A	G	A	A	G	G	G	A	A	A	A	G	A	A	A	A	A	G	A	A	A	G	A	G	A	A	A	G	A	G	G	G	A	G
JHI-Hv50k-2016-13325	T/C	1H	14121681	C	C	T	T	T	C	C	C	C	T	C	T	T	T	C	C	N	T	T	C	C	C	C	T	C	C	C	C	C	T	C	C	C	N	C	T	T	C	T	T	C	T	T	T	T	N
JHI-Hv50k-2016-13324	C/T	1H	14121744	N	N	N	N	N	N	N	N	N	N	N	N	N	N	N	N	N	N	N	N	N	N	N	N	N	N	N	N	N	N	N	N	N	N	N	N	N	N	N	N	N	N	N	N	N	N
SCRI_RS_182603	C/A	1H	14387522	C	C	C	C	C	A	C	C	C	C	C	C	A	C	A	C	A	C	C	C	C	A	A	C	C	C	C	C	A	C	C	C	C	A	C	C	N	A	A	C	C	C	C	C	A	A
JHI-Hv50k-2016-13405	T/G	1H	14550299	T	T	T	T	T	T	T	T	T	T	T	T	T	T	T	T	T	T	T	T	T	T	T	T	T	T	T	T	T	T	T	T	T	T	T	T	T	T	G	T	T	T	T	T	T	T
JHI-Hv50k-2016-13382	T/C	1H	14551504	T	T	T	T	T	T	T	T	T	T	T	T	T	T	T	T	T	T	T	T	T	T	T	T	T	T	T	T	T	T	T	T	T	T	T	T	T	T	C	T	T	T	T	T	T	T
JHI-Hv50k-2016-13374	C/G	1H	14551805	G	G	G	G	G	G	G	G	G	G	G	G	C	G	G	G	G	G	G	G	G	G	G	G	G	G	G	G	G	G	G	G	G	G	G	G	C	G	G	G	G	G	G	G	C	G
JHI-Hv50k-2016-13372	G/T	1H	14551899	G	G	G	G	T	T	G	G	G	G	G	G	T	G	T	G	G	G	G	G	G	T	T	G	G	G	G	G	T	G	G	G	G	G	G	G	T	T	G	G	G	G	G	T	T	G
SCRI_RS_138043	C/T	1H	14708014	C	C	T	T	C	C	C	C	C	T	C	T	C	T	C	C	C	T	T	T	T	C	C	T	C	T	C	T	C	T	C	T	C	C	C	T	C	C	C	T	T	T	T	C	C	C
BOPA1_4226-570	G/A	1H	14716342	G	G	A	G	G	G	G	A	A	A	G	A	G	A	G	G	A	A	G	G	G	G	A	G	G	G	A	G	G	G	A	G	A	A	G	A	N	G	A	A	G	G	G	G	G	A
JHI-Hv50k-2016-13437	T/A	1H	14717137	T	T	T	T	T	T	T	T	T	T	T	T	T	T	T	T	T	T	T	T	T	T	T	T	T	T	T	T	T	T	T	T	T	T	T	T	T	T	T	T	T	T	T	T	T	T
JHI-Hv50k-2016-13434	G/A	1H	14717606	G	G	G	G	G	G	G	G	G	G	G	G	G	G	G	G	G	G	G	G	G	G	G	G	G	G	G	G	G	G	G	G	G	G	G	G	G	G	A	G	G	G	G	G	G	G
JHI-Hv50k-2016-13427	G/C	1H	14719330	C	C	G	G	C	C	C	G	G	G	C	G	G	G	C	C	G	G	G	C	C	C	G	C	C	C	G	C	C	G	G	C	G	G	C	G	G	C	G	G	C	G	G	C	G	G
JHI-Hv50k-2016-13419	G/A	1H	14721224	G	G	G	G	G	G	G	G	G	A	G	A	G	A	G	G	G	A	G	G	G	G	G	G	G	G	G	G	G	G	G	G	G	G	G	A	G	G	G	A	G	G	G	G	G	G
JHI-Hv50k-2016-13417	T/C	1H	14721878	T	T	T	T	T	T	T	T	T	T	T	T	T	T	T	T	T	T	T	T	T	T	T	T	T	T	T	T	T	T	T	T	T	T	T	T	T	T	T	T	T	T	T	T	T	T
JHI-Hv50k-2016-13416	A/T	1H	14721903	T	T	T	T	T	T	T	T	T	T	T	T	A	T	T	T	T	T	T	T	T	T	T	T	T	T	T	T	T	T	T	T	T	T	T	T	A	T	T	T	T	T	T	T	A	T
JHI-Hv50k-2016-13415	A/G	1H	14722697	G	G	A	A	G	G	G	A	A	A	G	A	A	A	G	G	A	A	A	G	G	G	A	G	G	G	A	G	G	A	A	G	A	A	G	A	A	G	A	A	G	A	A	G	A	A
JHI-Hv50k-2016-13496	T/C	1H	14802338	T	T	T	T	C	T	T	T	T	T	T	T	C	T	T	T	T	T	T	T	T	T	T	T	T	T	T	T	T	T	T	T	T	T	T	T	C	T	T	T	T	T	T	C	C	T
JHI-Hv50k-2016-13499	C/T	1H	14802748	C	C	C	C	C	C	C	C	C	C	C	C	T	C	C	C	C	C	C	C	C	C	C	C	C	C	C	C	C	C	C	C	C	C	C	C	T	C	C	C	C	C	C	C	T	C
JHI-Hv50k-2016-13500	A/G	1H	14803088	A	A	A	A	A	A	A	A	A	G	A	G	A	G	A	A	A	G	G	A	A	A	A	A	A	A	A	A	A	A	A	A	A	A	A	G	N	A	A	G	A	A	A	A	A	A
SCRI_RS_14227	C/T	1H	14803310	C	C	C	T	C	C	C	T	T	C	C	C	C	C	C	C	T	C	C	T	T	C	N	T	C	T	C	T	C	T	C	T	T	T	C	C	C	C	C	C	T	T	T	C	C	T
JHI-Hv50k-2016-13509	T/C	1H	14804153	T	T	T	T	T	T	T	C	C	T	T	T	T	T	T	T	C	T	T	C	C	T	T	C	T	C	T	C	T	T	T	C	C	C	T	T	T	T	T	T	C	T	T	T	T	C
JHI-Hv50k-2016-13516	G/A	1H	14805795	G	G	G	G	G	G	G	G	G	G	G	G	A	G	G	G	G	G	G	G	G	G	G	G	G	G	G	G	G	G	G	G	G	G	G	G	A	G	G	G	G	G	G	G	A	G
JHI-Hv50k-2016-13520	G/A	1H	14806270	G	G	G	G	G	G	G	G	G	G	G	G	A	G	G	G	G	G	G	G	G	G	A	G	G	G	G	G	G	G	G	G	G	G	G	G	A	G	G	G	G	G	G	G	A	G
JHI-Hv50k-2016-13583	G/A	1H	15156973	G	G	G	G	G	G	G	G	G	A	G	G	N	G	G	G	G	A	G	G	G	G	A	G	N	N	A	G	G	A	A	G	G	G	G	A	N	G	G	G	G	G	G	G	N	G
JHI-Hv50k-2016-13582	A/G	1H	15157173	A	A	A	G	G	A	A	A	A	A	A	A	A	A	A	A	A	A	A	G	A	A	A	G	A	A	A	G	A	A	A	G	A	A	A	A	A	A	A	A	G	G	G	N	A	A
JHI-Hv50k-2016-13566	T/C	1H	15161178	C	C	C	T	T	C	C	C	C	T	C	T	N	T	C	C	C	T	T	T	C	T	T	T	N	N	T	T	C	T	T	T	C	C	C	T	N	C	C	T	T	T	T	T	N	C
JHI-Hv50k-2016-13562	A/T	1H	15162776	T	T	A	A	A	T	T	A	A	A	T	A	N	A	T	T	A	A	A	A	A	A	T	A	N	N	A	A	T	A	A	A	A	A	T	A	N	T	T	A	A	A	A	A	N	A
JHI-Hv50k-2016-13621	C/T	1H	15662529	C	C	C	C	C	C	C	C	C	T	C	C	N	C	C	C	C	T	C	C	C	T	C	C	N	N	T	C	C	T	T	C	C	C	C	T	N	C	C	C	C	C	C	C	N	T
SCRI_RS_122490	G/A	1H	15671314	G	G	G	G	G	G	G	G	G	G	G	A	N	A	G	G	G	G	G	G	G	G	G	G	N	N	G	G	G	G	G	G	G	G	G	G	N	G	G	A	G	G	G	G	N	G
JHI-Hv50k-2016-13699	T/A	1H	15671371	T	T	A	A	A	T	T	A	A	A	T	T	N	T	T	T	A	A	A	A	A	A	T	A	N	N	A	A	T	A	A	A	A	A	T	A	N	T	T	T	A	A	A	A	N	A
SCRI_RS_88375	G/A	1H	15672231	G	G	A	G	G	G	G	A	A	G	G	G	G	G	G	G	A	G	G	G	A	G	G	G	N	N	G	G	G	G	G	G	A	A	G	G	N	G	G	G	G	G	G	G	N	G
JHI-Hv50k-2016-13740	C/A	1H	15673856	A	A	C	C	C	A	A	C	C	C	A	C	N	C	A	A	C	C	C	C	C	C	A	C	N	N	C	C	A	C	C	C	C	C	A	C	N	A	A	C	C	C	C	C	N	C
JHI-Hv50k-2016-13743	C/T	1H	15674134	T	T	C	C	T	T	T	C	C	C	T	C	N	C	T	T	C	C	C	C	C	C	T	C	N	N	C	C	T	C	C	C	C	C	T	C	N	T	T	C	C	C	C	T	N	C
JHI-Hv50k-2016-13744	C/G	1H	15674188	G	G	C	C	G	G	G	C	C	C	G	C	N	C	G	G	C	C	C	C	C	C	G	C	N	N	C	C	G	C	C	C	C	C	G	C	N	G	G	C	C	C	C	G	N	C
JHI-Hv50k-2016-13749	G/A	1H	15674422	A	A	G	G	G	A	A	G	G	G	A	G	N	G	A	A	G	G	G	G	G	G	A	G	N	N	G	G	A	G	G	G	G	G	A	G	N	A	A	G	G	G	G	G	N	G
JHI-Hv50k-2016-13780	A/G	1H	15873060	A	A	A	A	A	A	A	A	A	G	A	A	N	A	A	A	A	G	G	A	A	G	A	A	N	N	G	A	A	G	G	A	A	A	A	G	N	A	A	A	A	A	A	A	N	G
JHI-Hv50k-2016-13782	G/A	1H	15873308	A	A	G	G	G	A	A	G	G	G	A	G	N	G	A	A	G	G	G	G	G	G	A	G	N	N	G	G	A	G	G	G	G	G	A	G	N	A	A	G	G	G	G	G	N	G
JHI-Hv50k-2016-13798	T/C	1H	15875319	C	C	T	T	T	C	C	T	T	T	C	T	N	T	C	C	T	T	T	T	T	T	C	T	N	N	T	T	C	T	T	T	T	T	C	T	N	C	C	T	T	T	T	T	N	T
JHI-Hv50k-2016-13804	A/G	1H	15876613	G	G	A	A	A	G	G	A	A	A	G	A	N	A	G	G	A	A	A	A	A	A	G	A	N	N	A	A	G	A	A	A	A	A	G	A	N	G	G	A	A	A	A	A	N	A
JHI-Hv50k-2016-13805	G/T	1H	15876639	T	T	G	G	G	T	T	G	G	G	T	G	N	G	T	T	G	G	G	G	G	G	T	G	N	N	G	G	T	G	G	G	G	G	T	G	N	T	T	G	G	G	G	G	N	G
SCRI_RS_150226	C/A	1H	15901914	C	C	A	C	C	C	C	A	A	C	C	C	N	C	C	C	A	C	C	C	A	C	C	C	N	N	C	C	C	C	C	C	A	A	C	C	N	C	C	C	C	C	C	C	N	C
JHI-Hv50k-2016-13578	G/A	1H	16060021	G	G	A	G	G	G	G	A	A	G	G	G	G	G	G	G	A	G	G	G	A	G	G	G	G	G	G	G	G	G	G	G	N	A	G	G	G	G	G	G	G	G	G	G	G	A
JHI-Hv50k-2016-13961	G/A	1H	16247260	G	G	A	A	G	G	G	G	G	A	G	G	N	G	G	G	A	A	A	A	A	A	G	A	N	N	A	A	G	A	A	A	G	A	G	A	N	G	G	G	A	A	A	G	N	A
JHI-Hv50k-2016-14002	G/A	1H	16521221	G	G	G	G	G	G	G	G	G	G	G	A	G	A	G	G	G	G	G	G	G	G	G	G	G	G	G	G	G	G	G	G	G	G	G	G	G	G	G	A	G	G	G	G	G	G
JHI-Hv50k-2016-14076	C/T	1H	16527364	T	T	C	C	C	T	T	T	T	C	T	C	C	C	T	T	C	C	C	C	C	C	T	C	T	T	C	C	T	C	C	C	T	C	T	C	C	T	T	C	C	C	C	C	C	C
SCRI_RS_217160	A/G	1H	16527463	A	A	A	A	A	A	A	A	A	A	A	G	A	G	A	A	A	A	A	A	A	A	A	A	A	A	A	A	A	A	A	A	A	A	A	A	N	A	A	G	A	A	A	A	A	A
JHI-Hv50k-2016-14144	G/T	1H	16590994	G	G	G	G	G	G	G	G	G	G	G	G	T	G	G	G	G	G	G	G	G	G	G	G	G	G	G	G	G	G	G	G	G	G	G	G	T	G	G	G	G	G	G	N	T	G
JHI-Hv50k-2016-14255	C/G	1H	16639590	C	C	C	G	C	C	C	C	C	C	C	G	C	G	C	C	C	C	C	G	C	C	C	G	C	C	C	G	C	C	C	G	C	C	C	C	C	C	C	G	G	G	G	C	C	C
JHI-Hv50k-2016-14258	A/G	1H	16639843	A	A	A	G	A	A	A	A	A	A	A	G	A	G	A	A	A	A	A	G	A	A	A	G	A	A	A	G	A	A	A	G	A	A	A	A	A	A	A	G	G	G	G	A	A	A
JHI-Hv50k-2016-14263	G/C	1H	16640613	C	C	G	C	C	C	C	C	C	C	C	G	G	G	C	C	G	C	C	C	G	C	C	C	C	C	C	C	C	C	C	C	C	G	C	C	G	C	C	G	C	C	C	C	G	C
SCRI_RS_171221	T/G	1H	16641944	G	G	T	T	G	G	G	G	G	T	G	T	T	T	G	G	T	T	T	T	T	T	G	T	G	G	T	T	G	T	T	T	G	T	G	T	T	G	G	T	T	T	T	G	T	T
JHI-Hv50k-2016-14300	A/G	1H	16646774	A	A	A	A	A	A	A	A	A	A	A	A	G	A	A	A	A	A	A	A	A	A	A	A	A	A	A	A	A	A	A	A	A	A	A	A	G	A	A	A	A	A	A	A	G	A
JHI-Hv50k-2016-14306	C/T	1H	16647820	T	C	C	C	C	T	T	T	T	C	T	C	C	C	T	T	C	C	C	C	C	C	T	C	T	T	C	C	T	C	C	C	T	C	C	C	C	T	T	C	C	C	C	C	C	C
JHI-Hv50k-2016-14315	A/T	1H	16650471	T	T	T	T	T	T	T	T	T	T	T	T	A	T	T	T	T	T	T	T	T	T	T	T	T	T	T	T	T	T	T	T	T	T	T	T	A	T	T	T	T	T	T	T	A	T
SCRI_RS_151047	C/T	1H	16650795	C	C	C	C	C	C	C	C	C	C	C	T	C	T	C	C	C	C	C	C	C	C	C	C	C	C	C	C	C	C	C	C	C	C	C	C	C	C	C	T	C	C	C	C	C	C
SCRI_RS_235243	G/T	1H	16893468	G	G	G	G	G	G	G	T	T	T	G	G	G	G	G	G	G	T	T	G	G	T	G	G	G	G	T	G	G	T	T	G	T	G	G	T	G	G	G	G	G	G	G	G	G	T
JHI-Hv50k-2016-14323	G/A	1H	16894087	G	G	G	A	A	G	G	G	G	G	G	G	A	G	G	G	G	G	G	G	G	G	G	G	G	G	G	G	G	G	G	G	G	G	G	G	A	G	G	G	G	G	G	A	A	G
JHI-Hv50k-2016-14331	C/T	1H	16895021	T	C	C	C	C	T	T	C	C	C	T	C	C	C	T	T	C	C	C	C	C	C	T	T	T	T	C	C	T	C	C	C	C	C	C	C	C	T	T	C	C	C	C	C	C	T
JHI-Hv50k-2016-14332	G/A	1H	16895193	A	G	G	G	G	A	A	G	G	G	A	G	G	G	A	A	G	G	G	G	G	G	A	A	A	A	G	G	A	G	G	G	G	G	G	G	G	A	A	G	G	G	G	G	G	A
JHI-Hv50k-2016-14342	C/G	1H	16896680	C	C	C	G	G	C	C	C	C	C	C	G	C	G	C	C	C	C	C	C	C	C	C	C	C	C	C	C	C	C	C	C	C	C	C	C	C	C	C	G	C	C	C	G	C	C
JHI-Hv50k-2016-14345	A/G	1H	16896920	A	A	A	A	A	A	A	A	A	A	A	A	G	A	A	A	A	A	A	A	A	A	A	A	A	A	A	A	A	A	A	A	A	A	A	A	G	A	A	A	A	A	A	A	G	A
JHI-Hv50k-2016-14349	A/T	1H	16897209	A	T	T	T	T	A	A	T	T	T	A	T	T	T	A	A	T	T	T	T	T	T	A	A	A	A	T	T	A	T	T	T	T	T	T	T	T	A	A	T	T	T	T	T	T	A
JHI-Hv50k-2016-14418	C/T	1H	16909979	C	C	C	C	C	C	C	C	C	C	C	T	C	T	C	C	C	C	C	C	C	C	C	C	C	C	T	C	C	C	T	C	C	C	C	C	C	C	C	T	C	C	C	C	C	C
BOPA1_2901-1137	G/A	1H	16909991	G	G	G	G	G	G	G	G	G	G	G	A	G	A	G	G	G	G	G	G	G	G	G	G	G	G	A	G	G	G	A	G	G	G	G	G	G	G	G	A	G	G	G	G	G	G
JHI-Hv50k-2016-14570	C/T	1H	17164086	C	C	C	C	C	C	C	C	C	C	C	T	C	T	C	C	C	C	C	C	C	C	C	C	C	C	T	C	C	C	T	C	C	C	C	C	C	C	C	T	C	C	C	C	C	C
JHI-Hv50k-2016-14553	C/T	1H	17165097	C	C	C	T	C	C	C	C	C	C	C	C	T	C	C	C	C	C	C	C	C	C	C	C	C	C	C	T	C	C	C	C	C	C	C	C	T	C	C	C	C	C	C	C	T	C
JHI-Hv50k-2016-14551	A/G	1H	17165223	A	A	A	G	A	A	A	A	A	A	A	A	G	A	A	A	A	A	A	A	A	A	A	A	A	A	A	G	A	A	A	A	A	A	A	A	G	A	A	A	A	A	A	A	G	A
SCRI_RS_117492	A/G	1H	17167246	G	A	A	A	G	G	G	A	A	A	G	G	A	G	G	G	A	A	A	A	A	A	G	G	G	G	G	A	G	A	G	A	A	A	A	A	N	G	G	G	A	A	A	G	A	G
JHI-Hv50k-2016-14498	G/A	1H	17168905	G	G	A	A	G	G	G	G	G	G	G	G	A	G	G	G	G	G	G	G	A	G	G	G	G	G	G	A	G	G	G	G	G	G	G	G	A	G	G	G	G	G	G	G	A	G
JHI-Hv50k-2016-14491	G/A	1H	17169046	G	G	A	A	G	G	G	G	G	G	G	G	A	G	G	G	G	G	G	G	A	G	G	G	G	G	G	A	G	G	G	G	G	G	G	G	A	G	G	G	G	G	G	G	A	G
JHI-Hv50k-2016-14484	T/C	1H	17172719	T	T	T	T	T	T	T	T	T	T	T	T	T	T	T	T	T	T	T	T	T	T	T	T	T	T	T	T	T	T	T	T	T	T	T	T	T	T	C	T	T	T	T	T	T	C
JHI-Hv50k-2016-14482	T/C	1H	17173241	T	T	T	C	C	T	T	T	T	T	T	T	C	T	T	T	T	T	T	T	T	T	T	T	T	T	T	C	T	T	T	T	T	T	T	T	N	T	T	T	T	T	T	C	C	T
JHI-Hv50k-2016-14477	C/T	1H	17174096	C	C	C	T	T	C	C	C	C	C	C	C	T	C	C	C	C	C	C	C	C	C	C	C	C	C	C	T	C	C	C	C	C	C	C	C	T	C	C	C	C	C	C	T	T	C
JHI-Hv50k-2016-14476	G/A	1H	17174187	G	G	G	G	G	G	G	G	G	G	G	A	G	A	G	G	G	G	G	G	A	G	G	G	G	G	A	G	G	G	A	G	G	G	G	G	G	G	G	A	G	G	G	G	G	G
JHI-Hv50k-2016-14473	G/A	1H	17174364	G	G	G	A	G	G	G	G	G	G	G	G	A	G	G	G	G	G	G	G	G	G	G	G	G	G	G	A	G	G	G	G	G	G	G	G	A	G	G	G	G	G	G	G	A	G
JHI-Hv50k-2016-14629	C/G	1H	17436447	G	C	G	C	G	G	G	G	G	G	G	G	C	G	G	G	G	G	G	C	G	G	G	G	G	G	G	C	G	G	G	C	G	G	C	G	C	G	G	G	C	C	C	G	C	G
JHI-Hv50k-2016-14622	T/G	1H	17438476	T	G	T	G	T	T	T	T	T	T	T	T	G	T	T	T	T	T	T	G	T	T	T	T	T	T	T	T	T	T	T	G	T	T	G	T	G	T	T	T	G	G	G	T	G	T
JHI-Hv50k-2016-14617	G/C	1H	17440810	C	G	C	G	C	C	C	C	C	C	C	C	G	C	C	C	C	C	C	G	C	C	C	C	C	C	C	G	C	C	C	G	C	C	G	C	G	C	C	C	G	G	G	C	G	C
JHI-Hv50k-2016-14614	G/A	1H	17441137	G	G	G	G	G	G	G	G	G	A	G	G	G	G	G	G	G	G	G	G	G	G	G	G	G	G	G	G	G	G	G	G	G	G	G	G	G	G	G	G	G	G	G	G	G	G
JHI-Hv50k-2016-14603	A/T	1H	17509468	T	T	T	T	T	T	T	T	T	A	T	T	T	T	T	T	T	T	T	T	T	T	T	T	T	T	T	T	T	T	T	T	T	T	T	T	T	T	T	T	T	T	T	T	T	T
JHI-Hv50k-2016-14602	A/G	1H	17509734	A	A	A	A	A	A	A	A	A	G	A	A	A	A	A	A	A	A	A	A	A	A	A	A	A	A	A	A	A	A	A	A	A	A	A	A	A	A	A	A	A	A	A	A	A	A
JHI-Hv50k-2016-14601	G/A	1H	17509796	G	G	G	G	G	G	G	G	G	A	G	G	G	G	G	G	G	G	G	G	G	G	G	G	G	G	G	G	G	G	G	G	G	G	G	G	G	G	G	G	G	G	G	G	G	G
JHI-Hv50k-2016-14597	G/A	1H	17509987	G	G	G	G	G	G	G	G	G	A	G	G	G	G	G	G	G	G	G	G	G	G	G	G	G	G	G	G	G	G	G	G	G	G	G	G	G	G	G	G	G	G	G	G	G	G
BOPA1_1906-429	A/G	1H	17570246	A	A	G	A	A	A	A	G	G	G	A	A	A	A	A	A	G	G	G	A	G	G	A	A	A	A	G	A	A	G	G	A	G	G	A	G	A	A	A	A	A	A	A	A	A	A
JHI-Hv50k-2016-14718	A/G	1H	17599315	G	G	A	A	A	A	A	A	A	A	G	A	G	A	A	G	A	A	A	G	A	A	A	G	G	G	A	G	A	A	A	G	A	A	G	A	G	A	A	A	G	G	G	A	G	A
JHI-Hv50k-2016-14717	A/G	1H	17599459	A	A	A	A	A	A	A	A	A	G	A	A	A	A	A	A	A	A	A	A	A	A	A	A	A	A	A	A	A	A	A	A	A	A	A	A	N	A	A	A	A	A	A	A	A	A
BOPA1_5318-436	C/A	1H	17650559	C	C	A	A	A	C	C	C	C	C	C	A	C	A	C	C	A	A	A	C	C	A	A	C	C	C	A	C	C	A	A	C	A	A	C	A	C	C	A	A	C	C	C	A	C	A
JHI-Hv50k-2016-14691	T/C	1H	17651403	T	T	T	T	T	T	T	T	T	T	T	T	C	T	T	T	T	T	T	T	T	T	T	T	T	T	T	T	T	T	T	T	T	T	T	T	C	T	T	T	T	T	T	T	C	T
JHI-Hv50k-2016-14683	G/T	1H	17652053	G	T	G	G	G	T	T	T	T	T	G	G	G	G	T	G	T	G	G	T	T	T	G	G	G	G	G	T	T	G	G	T	G	T	T	G	G	T	G	G	T	T	T	G	G	G
SCRI_RS_155382	C/T	1H	17652182	T	C	T	T	T	C	C	C	C	C	T	T	C	T	C	T	C	T	T	C	C	C	T	T	T	T	T	C	C	T	T	C	T	C	C	T	N	C	T	T	C	C	C	T	C	T
JHI-Hv50k-2016-14681	A/G	1H	17652381	A	A	A	A	A	G	A	G	G	G	A	A	A	A	G	A	G	A	A	A	A	G	A	A	A	A	A	A	A	A	A	A	A	G	A	A	A	G	A	A	A	A	A	A	A	A
JHI-Hv50k-2016-14675	A/G	1H	17654657	A	A	A	A	A	A	A	A	A	A	A	A	G	A	A	A	A	A	A	A	A	A	A	A	A	A	A	A	A	A	A	A	A	A	A	A	G	A	A	A	A	A	A	A	G	A
JHI-Hv50k-2016-14899	A/C	1H	17721396	A	C	A	A	A	A	A	A	A	A	A	A	C	A	A	A	A	A	C	C	A	A	A	A	A	A	A	C	C	A	A	A	A	A	C	A	C	A	A	A	C	C	C	A	C	A
JHI-Hv50k-2016-14903	A/G	1H	17723550	A	G	A	A	A	A	A	A	A	A	A	G	G	A	A	A	A	A	G	G	G	A	G	A	A	A	A	G	G	A	A	A	A	A	G	A	G	A	A	A	G	G	G	A	G	A
JHI-Hv50k-2016-14904	C/T	1H	17723643	C	T	C	C	C	T	C	T	T	T	C	T	T	C	T	C	T	C	T	T	T	C	T	C	C	C	C	T	T	C	C	C	C	T	T	C	T	T	C	C	T	T	T	C	T	C
JHI-Hv50k-2016-14906	T/G	1H	17724769	T	G	T	T	T	T	T	T	T	T	T	G	G	T	T	T	T	T	G	G	T	T	G	T	T	T	T	T	G	T	T	T	T	T	G	T	G	T	T	T	G	G	G	T	G	T
JHI-Hv50k-2016-14907	C/T	1H	17725601	C	T	C	C	C	C	C	C	C	C	C	T	T	C	C	C	C	C	T	T	C	C	T	C	C	C	C	C	T	C	C	C	C	C	T	C	T	C	C	C	T	T	T	C	T	C
JHI-Hv50k-2016-14793	A/G	1H	17800992	A	A	A	A	A	A	A	A	A	A	A	A	G	A	A	A	A	A	G	A	A	A	A	A	A	A	A	G	G	A	A	A	A	A	A	A	N	A	A	A	A	A	A	A	G	A
JHI-Hv50k-2016-14788	G/C	1H	17801323	C	C	C	C	C	C	C	C	C	C	C	G	C	C	C	C	C	C	C	C	G	C	C	C	C	C	C	C	C	C	C	C	C	C	C	C	C	C	C	C	C	C	C	C	C	C
JHI-Hv50k-2016-14929	T/A	1H	17846898	T	T	T	T	T	A	T	A	A	A	T	T	T	T	A	T	A	T	T	T	T	T	T	T	T	T	T	T	T	A	T	T	T	A	T	T	T	A	T	T	T	T	T	T	T	T
JHI-Hv50k-2016-14930	G/C	1H	17846950	C	C	C	C	C	G	C	G	G	G	C	C	C	C	G	C	G	C	C	C	C	C	C	C	C	C	C	C	C	G	C	C	C	G	C	C	C	G	C	C	C	C	C	C	C	C
JHI-Hv50k-2016-14932	T/C	1H	17847065	T	C	T	T	T	C	T	C	C	C	T	C	C	T	C	T	C	T	C	C	T	T	C	T	T	T	T	C	C	C	T	T	T	C	C	T	C	C	T	T	C	C	C	T	C	T
JHI-Hv50k-2016-14933	T/G	1H	17847179	T	T	T	T	T	T	T	T	T	T	T	T	G	T	T	T	T	T	G	T	T	T	T	T	T	T	T	G	G	T	T	T	T	T	T	T	G	T	T	T	T	T	T	T	G	T
JHI-Hv50k-2016-15016	G/A	1H	17880752	G	G	G	G	G	G	G	G	G	G	G	G	A	G	G	G	G	G	A	G	G	G	G	G	G	G	G	A	A	G	G	G	G	G	G	G	N	G	G	G	G	G	G	G	A	G
JHI-Hv50k-2016-15013	C/T	1H	17880878	C	C	C	C	C	C	C	C	C	C	C	C	T	C	C	C	C	C	T	C	C	C	C	C	C	C	C	T	T	C	C	C	C	C	C	C	T	C	C	C	C	C	C	C	T	C
JHI-Hv50k-2016-15012	C/T	1H	17880931	C	C	C	C	C	C	C	C	C	C	C	T	C	C	C	C	C	C	C	C	C	C	C	C	C	C	C	C	C	C	C	C	C	C	C	C	C	C	C	C	C	C	C	C	C	C
JHI-Hv50k-2016-15008	G/A	1H	17881318	G	G	G	G	G	G	G	G	G	G	G	G	A	G	G	G	G	G	A	G	G	G	G	G	G	G	G	A	A	G	G	G	G	G	G	G	A	G	G	G	G	G	G	G	A	G
JHI-Hv50k-2016-14950	C/T	1H	17887464	C	T	C	C	C	C	C	C	C	C	C	T	C	C	C	C	C	C	C	T	C	C	T	N	C	C	C	C	T	C	C	C	C	C	T	C	C	C	C	C	T	T	T	C	C	C
SCRI_RS_123187	C/T	1H	17887910	C	C	C	C	C	C	C	C	C	C	C	T	T	C	C	C	C	C	T	C	T	C	T	C	C	C	C	T	T	C	C	C	C	C	C	C	T	C	C	C	C	C	C	C	T	C
JHI-Hv50k-2016-15025	C/A	1H	17975979	C	C	C	C	C	A	C	A	A	A	C	C	C	C	A	C	A	C	C	C	C	C	C	C	C	C	C	C	C	A	C	C	C	A	C	C	C	A	C	C	C	C	C	C	C	C
JHI-Hv50k-2016-15026	C/T	1H	17976497	C	C	C	C	C	C	C	C	C	C	C	T	C	C	C	C	C	C	C	C	C	C	T	C	C	C	C	C	C	C	C	C	C	C	C	C	C	C	C	C	C	C	C	C	C	C
JHI-Hv50k-2016-15027	C/T	1H	17976777	C	T	C	C	C	T	C	T	T	T	C	T	T	C	T	C	T	C	C	T	T	C	T	T	C	C	C	T	T	T	C	C	C	T	T	C	T	T	C	C	T	T	T	C	T	C
JHI-Hv50k-2016-15028	T/A	1H	17976823	T	T	T	T	T	T	T	T	T	T	T	T	A	T	T	T	T	T	T	T	A	T	T	A	T	T	T	A	T	T	T	T	T	T	T	T	A	T	T	T	T	T	T	T	A	T
JHI-Hv50k-2016-15029	G/C	1H	17976902	G	G	G	G	G	G	G	G	G	G	G	G	C	G	G	G	G	G	G	G	C	G	G	C	G	G	G	C	G	G	G	G	G	G	G	G	C	G	G	G	G	G	G	G	C	G
JHI-Hv50k-2016-15033	A/G	1H	17977422	A	G	A	A	A	G	A	G	G	G	A	A	G	A	G	A	G	A	A	G	G	A	A	G	A	A	A	G	G	G	A	A	A	G	G	A	G	G	A	A	G	G	G	A	G	A
JHI-Hv50k-2016-15043	C/G	1H	17978139	G	C	G	G	G	C	G	C	C	C	G	G	C	G	C	G	C	G	G	C	C	G	G	C	G	G	G	C	G	C	G	G	G	C	C	G	C	C	G	G	C	C	C	G	C	G
JHI-Hv50k-2016-15048	C/T	1H	17978246	C	T	C	C	C	T	C	T	T	T	C	T	T	C	T	C	T	C	C	T	T	C	T	T	C	C	C	T	C	T	C	C	C	T	T	C	T	T	C	C	T	T	T	C	T	C
JHI-Hv50k-2016-15050	C/A	1H	17978347	C	A	C	C	C	A	C	A	A	A	C	A	A	C	A	C	A	C	C	A	A	C	A	A	C	C	C	A	C	A	C	C	C	A	A	C	A	A	C	C	A	A	A	C	A	C
JHI-Hv50k-2016-15051	G/A	1H	17978402	G	A	G	G	G	A	G	A	A	A	G	A	A	G	A	G	A	G	G	A	A	G	A	A	G	G	G	A	G	A	G	G	G	A	A	G	A	A	G	G	A	A	A	G	A	G
JHI-Hv50k-2016-15062	G/A	1H	17978999	G	G	G	G	G	G	G	G	G	G	G	G	A	G	G	G	G	G	G	G	A	G	G	A	G	G	G	A	G	G	G	G	G	G	G	G	A	G	G	G	G	G	G	G	A	G
JHI-Hv50k-2016-15065	G/A	1H	17979282	G	G	G	G	G	G	G	G	G	G	G	A	G	G	G	G	G	G	G	G	G	G	A	G	G	G	G	G	G	G	G	G	G	G	G	G	G	G	G	G	G	G	G	G	G	G
JHI-Hv50k-2016-15066	G/A	1H	17979426	G	G	G	G	G	G	G	G	G	G	G	A	G	G	G	G	G	G	G	G	G	G	A	G	G	G	G	G	G	G	G	G	G	G	G	G	G	G	G	G	G	G	G	G	G	G
JHI-Hv50k-2016-15067	G/C	1H	17979538	C	C	C	C	C	C	C	C	C	C	C	C	G	C	C	C	C	C	C	C	G	C	C	G	C	C	C	G	C	C	C	C	C	C	C	C	G	C	C	C	C	C	C	C	G	C
JHI-Hv50k-2016-15072	G/A	1H	17979774	G	G	G	G	G	G	G	G	G	G	G	A	G	G	G	G	G	G	G	G	G	G	A	G	G	G	G	G	G	G	G	G	G	G	G	G	G	G	G	G	G	G	G	G	G	G
JHI-Hv50k-2016-15073	T/C	1H	17979826	T	C	T	T	T	C	T	C	C	C	T	C	C	T	C	T	C	T	T	C	C	T	C	C	T	T	T	C	T	C	T	T	T	C	C	T	C	C	T	T	C	C	C	T	C	T
JHI-Hv50k-2016-15075	T/C	1H	17979923	T	C	T	T	T	C	T	C	C	C	T	C	C	T	C	T	C	T	T	C	C	T	C	C	T	T	T	C	T	C	T	T	T	C	C	T	C	C	T	T	C	C	C	T	C	T
JHI-Hv50k-2016-15082	C/G	1H	17980129	C	G	C	C	C	G	C	G	G	G	C	G	G	C	G	C	G	C	C	G	G	C	G	G	C	C	C	G	C	G	C	C	C	G	G	C	G	G	C	C	G	G	G	C	G	C
JHI-Hv50k-2016-15099	T/G	1H	17980860	T	G	T	T	T	G	T	G	G	G	T	G	G	T	G	T	G	T	T	G	G	T	G	G	T	T	T	G	T	G	T	T	T	G	G	T	N	G	T	T	G	G	G	T	G	T
JHI-Hv50k-2016-15113	C/T	1H	17993360	C	C	C	C	C	T	C	T	T	T	C	C	C	C	T	C	C	C	C	C	C	C	C	C	C	C	C	C	C	T	C	C	C	C	C	C	C	T	C	C	C	C	C	C	C	C
JHI-Hv50k-2016-15116	A/T	1H	17993604	A	A	A	T	T	T	A	T	T	T	A	A	A	A	T	A	T	T	A	A	A	A	A	A	A	A	A	A	A	T	A	T	A	T	A	A	A	T	A	A	A	A	A	T	A	A
JHI-Hv50k-2016-15117	G/T	1H	17993739	G	T	G	G	G	G	G	G	G	G	G	G	T	G	G	G	G	G	T	T	T	G	G	T	G	G	G	T	G	G	G	G	G	G	T	G	T	G	G	G	T	T	T	G	T	G
JHI-Hv50k-2016-15118	T/C	1H	17993922	T	T	T	T	T	T	T	T	T	T	T	C	T	T	T	T	T	T	T	T	T	T	C	T	T	T	T	T	T	T	T	T	T	T	T	T	T	T	C	T	T	T	T	T	T	T
JHI-Hv50k-2016-15129	C/T	1H	17996392	C	C	C	C	C	C	C	C	C	C	C	T	C	C	C	C	C	C	C	C	C	C	C	C	C	C	C	C	C	C	C	C	C	C	C	C	C	C	T	C	C	C	C	C	C	C
JHI-Hv50k-2016-15134	C/G	1H	18003004	G	G	G	G	G	G	G	G	G	G	G	C	G	G	G	G	G	G	G	G	G	G	G	G	C	G	G	G	G	G	G	G	G	G	G	G	G	G	C	G	G	G	G	G	G	G
JHI-Hv50k-2016-15135	G/A	1H	18003268	A	A	A	G	G	G	A	G	G	G	A	G	G	A	G	A	G	G	G	A	G	A	A	G	A	A	A	G	G	G	A	G	A	G	A	A	G	G	G	A	A	A	A	G	G	G
JHI-Hv50k-2016-15136	T/C	1H	18003481	T	T	T	T	T	T	T	T	T	T	T	C	T	T	T	T	T	T	T	T	T	T	T	T	T	T	T	T	T	T	T	T	T	T	T	T	N	T	C	T	T	T	T	T	T	T
JHI-Hv50k-2016-15143	C/G	1H	18003915	C	C	C	C	C	C	C	C	C	C	C	G	C	C	C	C	C	C	C	C	C	C	C	C	C	C	C	C	C	C	C	C	C	C	C	C	C	C	G	C	C	C	C	C	C	C
JHI-Hv50k-2016-15144	G/T	1H	18003978	G	G	G	G	G	G	G	G	G	G	G	G	T	G	G	G	G	G	G	G	T	G	G	T	G	G	G	T	G	G	G	G	G	G	G	G	T	G	G	G	G	G	G	G	T	G
JHI-Hv50k-2016-15145	T/C	1H	18003996	T	T	T	C	C	C	T	C	C	C	T	T	T	T	C	T	C	C	C	T	T	T	T	T	T	T	T	T	N	C	T	C	T	C	T	T	T	C	T	T	T	T	T	C	T	C
JHI-Hv50k-2016-15149	C/T	1H	18007157	T	C	T	C	C	C	T	C	C	C	T	C	C	T	C	T	C	C	C	C	C	T	T	C	C	T	T	C	C	C	T	C	T	C	C	T	C	C	C	T	C	C	C	C	C	C
JHI-Hv50k-2016-15151	G/A	1H	18007408	G	G	G	G	G	G	G	G	G	G	G	A	G	G	G	G	G	G	G	G	G	G	G	G	G	G	G	G	A	G	G	G	G	G	G	G	G	G	A	G	G	G	G	G	G	G
JHI-Hv50k-2016-15152	C/T	1H	18007546	C	C	C	C	C	C	C	C	C	C	C	T	C	C	C	C	C	C	C	C	C	C	C	C	C	C	C	C	C	C	C	C	C	C	C	C	C	C	T	C	C	C	C	C	C	C
BOPA1_5194-1118	G/C	1H	18007672	G	G	G	C	C	C	G	C	C	C	G	G	G	G	C	G	C	C	C	G	G	G	G	G	G	G	G	G	G	C	G	C	G	C	G	G	G	C	G	G	G	G	G	C	G	C
JHI-Hv50k-2016-15160	C/T	1H	18008012	C	C	C	C	C	C	C	C	C	C	C	T	C	C	C	C	C	C	C	C	C	C	C	C	C	C	C	C	C	C	C	C	C	C	C	C	N	C	T	C	C	C	C	C	C	C
JHI-Hv50k-2016-15164	A/C	1H	18008176	A	A	A	A	A	A	A	A	A	A	A	N	C	A	A	A	A	A	A	A	C	A	A	C	A	A	A	C	A	A	A	A	A	A	A	A	C	A	N	A	A	A	A	A	C	A
JHI-Hv50k-2016-15183	C/G	1H	18048168	G	G	G	G	G	G	G	G	G	G	G	C	G	G	G	G	G	G	G	G	G	G	G	G	G	G	G	G	G	G	G	G	G	G	G	G	G	G	C	G	G	G	G	G	G	G
JHI-Hv50k-2016-15195	G/A	1H	18048618	G	G	G	G	G	G	G	G	G	G	G	A	G	G	G	G	G	G	G	G	G	G	G	G	G	G	G	G	G	G	G	G	G	G	G	G	G	G	A	G	G	G	G	G	G	G
JHI-Hv50k-2016-15198	A/G	1H	18049005	A	A	A	G	G	G	A	G	G	G	A	G	A	A	G	A	G	G	G	A	A	A	A	A	A	A	A	A	A	G	A	G	A	G	A	A	A	G	G	A	A	A	A	G	A	A
JHI-Hv50k-2016-15206	G/C	1H	18050421	G	G	C	G	C	G	C	G	G	G	G	C	C	C	G	C	G	G	G	G	C	C	C	C	G	G	C	C	C	G	C	G	C	G	G	C	C	C	C	C	G	G	G	C	C	C
JHI-Hv50k-2016-15222	A/C	1H	18100106	A	A	A	A	A	A	A	A	A	A	A	C	A	A	A	A	A	A	A	A	A	A	A	A	A	A	A	A	A	A	A	A	A	A	A	A	A	A	C	A	A	A	A	A	A	A
JHI-Hv50k-2016-15232	C/T	1H	18100324	C	C	C	T	C	C	C	C	C	C	C	C	C	C	C	C	T	C	T	C	C	C	C	C	C	C	T	C	C	T	T	C	C	T	C	C	C	T	C	C	C	C	C	C	C	C
JHI-Hv50k-2016-15252	A/G	1H	18103745	N	N	N	N	N	N	N	N	N	N	N	N	N	N	N	N	N	N	N	N	N	N	N	N	N	N	N	N	N	N	N	N	N	N	N	N	N	N	N	N	N	N	N	N	N	N
JHI-Hv50k-2016-15254	T/C	1H	18103838	T	C	T	C	C	T	T	T	T	T	T	C	T	T	T	T	C	T	C	C	C	T	T	C	T	T	C	T	T	C	C	T	T	C	C	T	T	C	C	T	C	C	C	C	T	T
JHI-Hv50k-2016-15255	T/C	1H	18103891	T	T	T	C	C	T	T	T	T	T	T	T	T	T	T	T	C	T	C	T	T	T	T	T	T	T	C	T	T	C	C	T	T	C	T	T	T	C	T	T	T	T	T	C	T	T
JHI-Hv50k-2016-15256	C/T	1H	18103945	N	N	N	N	N	N	N	N	N	N	N	N	N	N	N	N	N	N	N	N	N	N	N	N	N	N	N	N	N	N	N	N	N	N	N	N	N	N	N	N	N	N	N	N	N	N
SCRI_RS_176084	G/C	1H	18313787	G	G	G	C	G	G	G	G	G	G	G	C	G	G	G	G	C	G	C	G	G	G	G	G	G	G	C	G	G	C	C	G	G	C	G	G	G	C	C	G	G	G	G	G	G	G
JHI-Hv50k-2016-15283	A/G	1H	18314036	A	G	A	G	A	A	A	A	A	A	A	G	A	A	A	A	G	A	G	G	G	A	A	A	A	A	G	A	A	G	G	A	A	G	G	A	A	G	G	A	G	G	G	A	A	A
JHI-Hv50k-2016-15302	T/C	1H	18461370	C	C	T	C	T	T	T	T	T	T	C	C	T	T	T	T	C	T	C	C	C	T	C	T	C	C	C	T	T	C	C	T	T	C	C	T	T	C	C	T	C	C	C	T	T	T
JHI-Hv50k-2016-15319	G/C	1H	18564561	G	G	G	C	N	G	C	G	G	G	G	C	G	G	G	G	C	G	C	G	G	G	C	G	G	G	G	G	G	C	G	G	G	C	G	G	G	C	C	G	G	G	G	N	G	G
JHI-Hv50k-2016-15317	T/G	1H	18564773	G	G	T	G	G	T	G	T	T	T	G	G	T	T	T	T	G	T	G	G	G	T	G	G	G	G	T	T	T	G	T	T	T	G	G	T	T	G	G	T	G	G	G	G	T	T
BOPA1_6081-850	A/C	1H	18565020	C	C	A	C	C	A	C	A	A	A	C	C	A	A	A	A	C	A	C	C	C	A	C	C	C	C	A	A	A	C	A	A	A	C	C	A	N	C	C	A	C	C	C	C	A	A
JHI-Hv50k-2016-15341	A/T	1H	18678248	A	T	T	T	A	T	T	T	T	T	A	T	T	T	T	T	T	T	T	T	A	T	T	T	A	A	T	T	T	T	T	T	T	T	T	T	T	T	T	T	T	T	T	A	T	T
JHI-Hv50k-2016-15328	T/C	1H	18704476	N	N	T	T	T	T	C	T	T	T	N	C	T	T	T	T	C	T	T	N	N	T	C	T	N	N	T	T	T	C	T	T	T	C	N	T	T	C	C	T	N	N	T	T	T	T
JHI-Hv50k-2016-15327	G/A	1H	18704862	G	G	G	A	G	G	A	G	G	G	G	A	G	G	G	G	A	G	A	G	G	G	A	G	G	G	G	G	G	A	G	G	G	A	G	G	G	A	A	G	G	G	G	G	G	G
JHI-Hv50k-2016-15324	A/G	1H	18706696	A	A	A	G	A	A	G	A	A	A	A	G	A	A	A	A	G	A	G	A	A	A	G	A	A	A	A	A	A	G	A	A	A	G	A	A	A	G	G	A	A	A	A	A	A	A
JHI-Hv50k-2016-15323	C/T	1H	18709041	C	C	C	T	C	C	T	C	C	C	C	T	C	C	C	C	T	C	T	C	C	C	T	C	C	C	C	C	C	T	C	C	C	T	C	C	C	T	T	C	C	C	C	C	C	C
JHI-Hv50k-2016-15322	T/A	1H	18709771	A	A	T	A	A	T	A	T	T	T	A	A	T	T	T	T	A	T	A	A	A	T	A	T	A	A	T	T	T	A	T	T	T	A	A	T	T	A	A	T	A	A	T	A	T	T
JHI-Hv50k-2016-15127	G/A	1H	18795528	G	G	G	G	G	G	G	G	G	G	G	N	G	G	G	G	G	G	G	G	G	G	G	G	G	G	G	G	G	G	G	G	G	G	G	G	G	G	N	G	G	G	G	G	G	G
JHI-Hv50k-2016-15348	T/C	1H	18841080	T	C	T	C	T	T	C	T	T	T	T	C	T	T	T	T	C	T	C	C	C	T	C	T	T	T	T	T	T	C	T	T	T	C	C	T	T	C	C	T	C	C	T	T	T	T
JHI-Hv50k-2016-15349	A/G	1H	18841317	A	A	A	G	A	A	G	A	A	A	A	G	A	A	A	A	G	A	G	A	G	A	G	A	A	A	A	A	A	G	A	A	A	G	A	A	A	G	G	A	A	A	A	A	A	A
JHI-Hv50k-2016-15350	G/A	1H	18841384	G	G	G	A	G	G	A	G	G	G	G	A	G	G	G	G	A	G	A	G	G	G	A	G	G	G	G	G	G	A	G	G	G	A	G	G	N	A	A	G	G	G	G	G	G	G
JHI-Hv50k-2016-15419	A/G	1H	18933715	A	G	G	G	A	A	A	A	A	A	A	A	A	G	A	A	A	A	G	G	A	A	G	A	A	A	A	A	G	A	A	A	A	A	G	A	G	A	A	G	G	G	A	A	A	A
JHI-Hv50k-2016-15414	T/C	1H	18935209	C	C	C	C	C	C	T	C	C	T	C	T	T	C	C	T	T	C	C	C	C	T	C	C	C	C	T	C	C	T	T	T	T	T	C	T	C	T	T	C	C	C	C	C	T	T
JHI-Hv50k-2016-15410	A/G	1H	18937859	N	N	N	N	N	N	N	N	N	N	N	N	N	N	N	N	N	N	N	N	N	N	N	N	N	N	N	N	N	N	N	N	N	N	N	N	N	N	N	N	N	N	N	N	N	N
JHI-Hv50k-2016-15408	A/G	1H	18939670	G	G	G	G	G	G	A	G	G	A	G	A	A	G	G	A	A	G	G	G	G	A	G	G	G	G	A	G	G	A	A	A	A	A	G	A	G	A	A	G	G	G	G	G	A	A
JHI-Hv50k-2016-15407	C/A	1H	18939810	C	A	A	C	C	C	C	C	C	C	C	C	C	A	C	C	C	C	C	A	C	C	C	C	C	C	C	C	A	C	C	C	C	C	A	C	A	C	C	A	A	A	C	C	C	C
SCRI_RS_239784	A/G	1H	18939942	A	A	A	A	G	G	A	G	G	A	A	A	A	A	G	A	A	A	A	A	A	A	A	G	A	A	A	G	A	A	A	A	A	A	A	A	A	A	A	A	A	A	G	G	A	A
SCRI_RS_150500	C/T	1H	19152602	C	C	C	C	T	T	C	T	T	C	C	C	C	C	T	C	C	C	C	C	C	C	C	C	C	C	C	T	C	T	C	C	C	C	C	C	C	C	C	C	C	C	T	T	C	C
JHI-Hv50k-2016-15510	G/C	1H	19247539	G	C	C	G	G	G	C	C	G	C	G	G	C	N	G	C	C	C	C	C	C	C	C	C	C	G	C	G	C	G	C	C	C	C	C	C	C	C	C	C	C	C	G	G	C	C
JHI-Hv50k-2016-15515	G/C	1H	19248026	G	G	G	G	C	C	G	G	C	G	G	C	G	N	C	G	G	C	G	G	G	G	G	C	C	G	G	C	G	C	G	G	G	G	G	G	G	G	G	G	G	G	C	C	G	G
JHI-Hv50k-2016-15523	C/G	1H	19248678	G	G	G	G	C	C	G	G	C	G	G	C	G	N	C	G	G	G	G	G	G	G	G	G	G	G	G	C	G	C	G	G	G	G	G	G	G	G	G	G	G	G	C	C	G	G
JHI-Hv50k-2016-15529	C/T	1H	19248929	C	C	C	C	T	T	C	C	T	C	C	T	C	N	T	C	C	T	C	C	C	C	C	T	T	C	C	T	C	T	C	C	C	C	C	C	C	C	C	C	C	C	T	T	C	C
JHI-Hv50k-2016-15574	T/C	1H	19251314	T	T	T	T	C	C	T	T	C	T	T	C	T	N	C	T	T	C	T	T	T	T	T	C	C	T	T	C	T	C	T	T	T	T	T	T	T	T	T	T	T	T	C	C	T	T
JHI-Hv50k-2016-15598	C/T	1H	19270754	T	C	C	T	T	T	C	C	T	C	T	T	C	N	T	C	T	T	C	C	C	C	T	T	T	T	C	T	T	T	C	C	C	T	C	C	C	C	C	C	C	C	T	T	C	C
JHI-Hv50k-2016-15633	C/T	1H	19298578	T	T	T	T	T	T	C	T	T	C	T	T	C	T	T	C	T	C	C	T	T	C	T	T	C	T	T	T	T	T	T	C	C	T	T	C	T	C	C	T	T	T	T	T	C	C
JHI-Hv50k-2016-15630	T/G	1H	19298752	T	T	T	T	G	G	T	T	G	T	T	G	T	T	G	T	G	T	T	T	T	T	G	T	T	T	G	G	T	G	G	T	T	G	T	T	T	T	T	T	T	T	G	G	T	T
BOPA2_12_31276	A/C	1H	19314802	A	C	A	C	C	C	A	C	C	A	A	C	A	N	C	A	C	A	C	C	C	C	A	C	A	C	C	C	C	C	C	A	A	C	C	A	A	C	A	A	C	C	C	C	A	A
JHI-Hv50k-2016-15610	T	1H	19332395	T	T	T	T	T	T	T	T	T	T	T	T	T	N	T	T	T	T	T	T	T	T	T	T	T	T	T	T	T	T	T	T	T	T	T	T	T	A	T	T	T	T	T	T	T	T
JHI-Hv50k-2016-15609	T/G	1H	19332692	T	G	T	G	G	G	T	G	G	T	T	G	T	N	G	T	G	T	G	G	G	G	T	G	T	G	G	G	G	G	G	T	T	G	G	T	T	G	T	T	G	G	G	G	T	T
JHI-Hv50k-2016-15608	T/C	1H	19332764	T	C	T	C	C	C	T	C	C	T	T	C	T	N	C	T	C	T	C	C	C	C	T	C	T	C	C	C	C	C	C	T	T	C	C	T	N	C	T	T	C	C	C	C	T	T
JHI-Hv50k-2016-15607	G/A	1H	19332937	A	G	A	G	G	G	G	G	G	G	A	G	G	N	G	G	G	A	G	G	G	G	A	G	A	G	G	G	G	G	G	A	G	G	G	G	N	G	A	A	G	G	G	G	G	G
JHI-Hv50k-2016-15722	C/T	1H	19381857	C	T	C	C	T	C	C	T	T	C	C	T	C	N	T	C	T	C	C	T	T	T	C	C	C	C	T	T	T	T	T	C	C	T	T	C	C	C	C	C	T	T	T	T	C	C
JHI-Hv50k-2016-15719	G/A	1H	19382295	G	G	G	G	G	G	A	G	G	A	G	G	A	N	G	A	G	G	G	G	G	G	G	G	G	G	G	G	G	G	G	G	A	G	G	A	G	G	G	G	G	G	G	G	A	A
JHI-Hv50k-2016-15718	A/G	1H	19382439	A	A	A	A	A	A	A	A	A	A	A	A	A	N	A	A	A	A	A	A	A	A	A	A	A	A	A	A	A	A	A	A	A	A	A	A	A	A	A	A	A	A	A	A	A	A
JHI-Hv50k-2016-15715	A/G	1H	19383520	A	A	A	A	A	A	G	A	A	G	A	A	G	N	A	G	A	A	A	A	A	A	A	A	A	A	A	A	A	A	A	A	G	A	A	G	A	A	A	A	A	A	A	A	G	G
JHI-Hv50k-2016-15711	A/G	1H	19384033	A	A	A	G	A	A	A	A	A	A	A	A	A	N	A	A	A	A	G	A	A	A	A	G	A	G	A	A	A	A	A	A	A	A	A	A	A	G	A	A	A	A	A	A	A	A
JHI-Hv50k-2016-15710	G/A	1H	19384129	G	G	G	G	G	G	A	G	G	A	G	G	A	N	G	A	G	G	G	G	G	G	G	G	G	G	G	G	G	G	G	G	A	G	G	A	G	G	G	G	G	G	G	G	A	A
JHI-Hv50k-2016-15708	C/T	1H	19384615	C	C	C	C	C	C	T	C	C	T	C	C	T	N	C	T	C	C	C	C	C	C	C	C	C	C	C	C	C	C	C	C	T	C	C	T	N	C	C	C	C	C	C	C	T	T
JHI-Hv50k-2016-15707	A/G	1H	19385015	G	A	G	A	A	G	A	A	A	A	G	A	A	N	A	A	A	G	A	A	A	A	G	A	G	A	A	A	A	A	A	G	A	A	A	A	G	A	G	G	A	A	A	A	A	A
JHI-Hv50k-2016-15705	A/G	1H	19385361	A	G	A	G	G	A	A	G	G	A	A	G	A	N	G	A	G	A	G	G	G	A	A	G	A	G	G	G	G	G	G	A	A	G	G	A	A	G	A	A	G	G	G	G	A	A
JHI-Hv50k-2016-15789	G/A	1H	19884630	G	A	G	G	A	G	G	A	A	G	G	A	G	G	A	G	A	G	G	A	G	G	G	A	G	G	A	A	G	A	A	G	G	A	A	G	A	N	G	G	A	A	A	A	G	G
JHI-Hv50k-2016-15733	C	1H	19925046	C	C	C	C	C	C	C	C	C	C	C	C	C	N	C	C	C	C	C	C	C	C	C	C	C	C	C	C	C	C	C	C	C	C	C	C	N	T	C	C	C	C	C	C	C	C
JHI-Hv50k-2016-15732	C/T	1H	19925080	C	C	C	C	C	C	T	C	C	T	C	C	T	N	C	T	C	C	C	C	C	T	C	C	C	C	C	C	C	C	C	C	T	C	C	T	C	C	T	C	C	C	C	C	T	T
JHI-Hv50k-2016-15731	T/C	1H	19925485	T	T	T	T	T	T	C	T	T	C	T	T	C	N	T	C	T	T	T	T	T	C	T	T	T	T	T	T	C	T	T	T	C	T	T	C	T	C	C	T	T	T	T	T	C	C
JHI-Hv50k-2016-15730	T/C	1H	19925625	N	N	N	N	N	N	N	N	N	N	N	N	N	N	N	N	N	N	N	N	N	N	N	N	N	N	N	N	N	N	N	N	N	N	N	N	N	N	N	N	N	N	N	N	N	N
JHI-Hv50k-2016-15868	G/C	1H	20266855	C	C	C	C	C	C	G	C	C	G	C	C	G	N	C	G	C	C	C	C	C	G	C	C	C	C	C	C	N	C	C	C	G	C	C	G	C	G	G	C	C	C	C	C	G	G
JHI-Hv50k-2016-15869	C/T	1H	20266874	C	T	C	C	T	C	C	T	T	C	C	T	C	N	T	C	T	C	C	T	C	C	C	T	C	C	T	T	N	T	T	C	C	T	T	C	C	C	C	C	T	T	T	T	C	C
JHI-Hv50k-2016-15870	T/C	1H	20267001	T	T	C	T	T	C	T	T	T	T	T	T	T	N	T	T	T	C	T	T	C	T	C	T	T	T	T	T	N	T	T	C	T	T	T	T	C	T	T	C	T	T	T	T	T	T
JHI-Hv50k-2016-15952	T/C	1H	20616392	N	T	C	N	T	C	T	T	T	T	C	T	T	C	T	T	T	C	N	T	C	T	C	T	N	N	T	T	N	T	T	C	T	T	T	T	C	N	C	C	T	T	T	T	T	T
JHI-Hv50k-2016-15964	G/C	1H	20641715	N	G	G	N	G	G	C	G	C	C	N	C	C	G	C	C	G	G	N	G	G	C	G	G	N	N	G	G	N	G	G	G	C	G	G	C	G	N	G	G	G	G	C	G	C	C
JHI-Hv50k-2016-16019	G/A	1H	20807166	G	G	G	G	G	G	A	G	A	G	G	A	A	G	A	A	G	A	G	G	G	G	G	G	G	G	G	N	G	G	G	G	A	G	G	G	G	G	G	G	G	G	A	G	A	A
JHI-Hv50k-2016-16025	A/T	1H	20840060	A	A	A	A	A	A	T	A	T	A	A	T	T	A	T	T	A	T	A	A	A	A	A	A	A	A	A	N	A	A	A	A	T	A	A	A	A	A	A	A	A	A	T	A	T	T
JHI-Hv50k-2016-16026	G/A	1H	20840240	N	N	A	N	N	A	G	N	G	A	N	G	G	A	G	G	N	G	N	N	A	N	A	N	N	N	N	N	A	N	N	A	G	N	N	N	A	A	A	A	N	N	G	N	G	G
JHI-Hv50k-2016-16033	T/G	1H	20959251	G	T	T	G	T	T	G	T	G	T	G	G	G	T	G	G	T	G	G	T	T	T	T	T	G	G	T	T	T	T	T	T	G	T	T	T	T	T	T	T	T	T	G	T	G	G
JHI-Hv50k-2016-16035	A/G	1H	20959300	G	A	G	G	G	G	A	A	A	G	G	A	A	G	A	A	A	A	G	A	G	A	G	A	G	G	A	G	G	A	A	A	A	A	A	A	G	G	G	G	A	A	A	G	A	A
JHI-Hv50k-2016-16053	A/C	1H	20972231	C	N	C	N	N	C	A	N	A	A	N	A	A	N	A	A	N	N	N	N	C	A	C	N	C	N	N	N	A	N	N	C	A	N	N	A	C	A	A	C	N	N	A	N	A	A
JHI-Hv50k-2016-16067	A/G	1H	21015222	A	A	G	A	A	G	A	A	A	G	A	A	A	G	A	A	A	A	A	A	G	A	G	A	A	A	A	A	G	A	A	A	A	A	A	A	G	A	G	G	A	A	A	A	A	A
JHI-Hv50k-2016-16066	G/C	1H	21015259	C	G	C	C	C	C	C	G	C	C	C	C	C	C	C	C	G	C	C	G	C	C	C	G	C	C	G	C	C	G	G	G	C	G	G	G	C	C	C	C	G	G	C	C	C	C
JHI-Hv50k-2016-16065	T/C	1H	21015321	T	T	T	T	T	T	C	T	C	T	T	C	C	T	C	C	T	C	T	T	T	T	T	T	T	T	T	T	T	T	T	T	C	T	T	T	T	T	T	T	T	T	C	T	C	C
JHI-Hv50k-2016-16064	T/C	1H	21015330	C	T	C	C	T	C	T	T	T	C	C	T	T	C	T	T	T	T	C	T	C	C	C	T	C	C	T	T	C	T	T	T	T	T	T	T	C	T	C	C	T	T	T	T	T	T
SCRI_RS_128285	T/C	1H	21078742	T	T	T	T	T	T	C	T	C	T	T	C	C	T	C	C	T	C	T	T	T	T	T	T	T	T	T	C	T	T	T	C	C	T	T	T	T	T	T	T	T	T	C	T	C	C
JHI-Hv50k-2016-16093	T/C	1H	21083205	T	T	T	T	T	T	C	T	C	T	T	C	C	T	C	C	T	C	T	T	T	T	T	T	T	T	T	T	T	T	T	C	C	T	T	T	T	T	T	T	T	T	C	T	C	C
JHI-Hv50k-2016-16125	T/A	1H	21467865	A	T	A	A	A	A	A	A	A	A	T	A	A	A	A	A	A	A	A	T	T	A	A	A	T	A	A	T	T	A	A	A	A	A	T	T	A	T	T	A	T	T	A	A	A	A
JHI-Hv50k-2016-16128	C/T	1H	21468858	C	C	C	C	C	C	C	C	C	C	C	C	C	C	C	C	C	C	C	C	C	C	C	C	C	C	C	C	C	C	C	C	C	C	C	C	C	C	C	C	C	C	C	C	C	C
JHI-Hv50k-2016-16129	T/C	1H	21469219	C	T	T	T	T	C	C	T	C	T	C	T	T	T	T	T	C	T	C	T	T	T	T	C	C	C	T	T	T	C	T	C	T	C	T	T	T	C	T	T	T	T	T	T	T	T
JHI-Hv50k-2016-16132	G/A	1H	21469904	G	G	G	G	G	G	G	G	G	G	A	G	G	G	G	G	G	G	G	G	G	G	G	G	A	G	G	G	G	G	G	G	G	G	G	G	G	A	G	G	G	G	G	G	G	G
BOPA1_3751-1136	G/C	1H	21470491	C	G	G	G	G	C	C	G	C	G	G	G	G	G	G	G	C	G	C	G	G	G	G	C	G	C	G	G	G	C	G	C	G	C	G	G	G	G	G	G	G	G	G	G	G	G
SCRI_RS_126734	T/C	1H	21516022	C	T	T	T	T	C	C	T	C	T	T	T	T	T	T	T	C	T	C	T	N	T	T	C	T	C	T	T	N	C	T	C	T	C	T	T	T	T	T	T	T	T	N	T	T	T
JHI-Hv50k-2016-16143	G/A	1H	21517038	G	G	G	G	G	G	G	G	G	G	A	G	G	G	G	G	G	G	G	G	A	G	G	G	A	G	G	G	A	G	G	G	G	G	G	G	G	A	A	G	G	G	A	G	G	G
JHI-Hv50k-2016-16150	C/T	1H	21517524	T	T	C	C	C	T	T	C	T	C	T	C	C	C	C	C	T	C	T	T	T	C	C	T	T	T	C	T	T	T	C	T	C	T	T	T	C	T	T	C	T	T	T	C	C	C
JHI-Hv50k-2016-16158	T/C	1H	21519060	C	T	T	T	T	C	C	T	C	T	C	T	T	T	T	T	C	T	C	T	T	T	T	C	C	C	T	T	T	C	T	C	T	C	T	T	T	C	C	T	T	T	T	T	T	T
JHI-Hv50k-2016-16159	G/A	1H	21519146	A	G	G	G	G	A	A	G	A	G	G	G	G	G	G	G	A	G	A	G	G	G	G	A	G	A	G	G	G	A	G	A	G	A	G	G	G	G	G	G	G	G	G	G	G	G
JHI-Hv50k-2016-16218	A/G	1H	21659055	G	G	A	A	A	A	A	A	A	A	G	A	A	A	A	A	A	A	G	G	G	A	A	G	G	G	A	G	G	A	A	G	A	A	G	G	A	G	G	A	G	G	G	A	A	A
JHI-Hv50k-2016-16219	A/T	1H	21659188	T	A	A	A	A	A	A	A	A	A	A	A	A	A	A	A	A	A	T	A	A	A	A	T	T	T	A	A	A	A	A	T	A	A	A	A	A	T	A	A	A	A	A	A	A	A
JHI-Hv50k-2016-16224	G/C	1H	21659814	C	C	G	G	G	G	G	G	G	G	C	G	G	G	G	G	G	G	C	C	C	G	G	C	C	C	G	C	C	G	G	C	G	G	C	C	G	C	N	G	C	C	C	G	G	G
JHI-Hv50k-2016-16232	A/C	1H	21661789	A	A	A	A	A	A	A	A	A	A	A	A	A	A	A	A	A	A	C	A	A	A	A	A	A	A	A	C	A	A	A	C	A	A	A	A	N	A	A	A	A	A	A	A	A	A
JHI-Hv50k-2016-16233	T/C	1H	21661877	T	T	T	T	T	T	T	T	T	T	T	T	T	T	T	T	T	T	C	T	T	T	T	T	T	T	T	T	T	T	T	C	T	T	T	T	N	T	T	T	T	T	T	T	T	T
JHI-Hv50k-2016-16177	T/C	1H	21755023	T	C	T	T	T	T	T	T	T	T	T	T	T	T	T	T	T	T	T	C	T	T	T	T	T	T	C	T	T	T	C	C	T	T	C	C	T	T	T	T	C	C	T	T	T	T
JHI-Hv50k-2016-16178	A/C	1H	21755115	C	C	A	A	A	A	A	A	A	A	C	A	A	A	A	A	A	A	A	C	C	A	A	A	A	A	C	C	C	A	C	C	A	A	C	C	A	A	A	A	C	C	C	A	A	A
JHI-Hv50k-2016-16180	G/A	1H	21755739	G	A	G	G	G	G	G	G	G	G	G	G	G	G	G	G	G	G	G	A	G	G	G	G	G	G	A	G	G	G	A	A	G	G	A	A	N	G	G	G	A	A	G	G	G	G
JHI-Hv50k-2016-16185	G/A	1H	21790794	A	A	G	G	G	G	G	G	G	G	A	G	G	G	G	G	G	G	A	A	A	G	G	G	G	G	A	A	A	G	A	A	G	G	A	A	G	G	A	G	A	A	A	G	G	G
JHI-Hv50k-2016-16203	C/T	1H	21791825	C	C	C	C	C	C	C	C	C	C	C	C	C	C	C	C	C	C	T	C	T	C	C	C	C	C	T	C	T	C	T	T	C	C	C	C	C	C	C	C	C	C	T	C	C	C
JHI-Hv50k-2016-16213	A/C	1H	21792038	A	A	A	A	A	A	A	A	A	A	A	A	A	A	A	A	A	A	C	A	C	A	A	A	A	A	C	A	C	A	C	C	A	A	A	A	N	A	A	A	A	A	C	A	A	A
JHI-Hv50k-2016-16260	C/T	1H	21841397	C	C	C	C	C	C	C	C	C	C	C	C	C	C	C	C	C	C	C	C	C	C	C	C	C	C	T	T	C	C	T	T	C	C	C	C	C	C	N	C	C	C	C	C	C	C
JHI-Hv50k-2016-16257	A/T	1H	21842382	T	N	T	T	T	T	T	T	T	T	T	T	T	T	T	T	T	T	A	N	A	T	T	T	T	T	A	N	A	T	A	A	T	T	N	N	T	T	A	T	N	N	A	T	T	T
JHI-Hv50k-2016-16240	C/T	1H	21914825	C	C	C	C	C	C	C	C	C	C	C	C	C	C	C	C	C	C	C	C	C	C	C	C	C	C	T	C	C	C	T	T	C	C	C	C	C	C	C	C	C	C	C	C	C	C
JHI-Hv50k-2016-16245	C/G	1H	21936462	C	C	C	C	C	C	C	C	C	C	C	C	C	C	C	C	C	C	C	C	C	C	C	C	C	C	G	C	C	C	G	G	C	C	C	C	C	C	C	C	C	C	C	C	C	C
JHI-Hv50k-2016-16247	C/A	1H	21936466	C	C	C	C	C	C	C	C	C	C	C	C	C	C	C	C	C	C	C	C	C	C	C	C	C	C	A	C	C	C	A	A	C	C	C	C	C	C	C	C	C	C	C	C	C	C
JHI-Hv50k-2016-16248	C/A	1H	21937021	C	C	C	C	C	C	C	C	C	C	C	C	C	C	C	C	C	C	C	C	C	C	C	C	C	C	A	C	C	C	A	A	C	C	C	C	C	C	C	C	C	C	C	C	C	C
JHI-Hv50k-2016-16250	T/C	1H	21937673	T	C	T	T	T	T	T	T	T	T	T	T	T	T	T	T	T	T	C	C	C	T	T	T	T	T	C	C	C	T	C	C	T	T	C	C	T	T	C	T	C	C	C	T	T	T
JHI-Hv50k-2016-16252	C/G	1H	21937778	G	G	G	G	G	G	G	G	G	G	G	G	G	G	G	G	G	G	G	G	G	G	G	G	G	G	C	G	G	G	C	C	G	G	G	G	G	G	G	G	G	G	G	G	G	G
JHI-Hv50k-2016-16253	T/G	1H	21937863	T	T	T	T	T	T	T	T	T	T	T	T	T	T	T	T	T	T	T	T	T	T	T	T	T	T	G	T	T	T	G	G	T	T	T	T	T	T	T	T	T	T	T	T	T	T
JHI-Hv50k-2016-16255	T/G	1H	21938039	T	T	T	T	T	T	T	T	T	T	T	T	T	T	T	T	T	T	T	T	T	T	T	T	T	T	G	T	T	T	G	G	T	T	T	T	T	T	T	T	T	T	T	T	T	T
JHI-Hv50k-2016-16256	C/T	1H	21938040	C	C	C	C	C	C	C	C	C	C	C	C	C	C	C	C	C	C	C	C	C	C	C	C	C	C	T	C	C	C	T	T	C	C	C	C	C	C	C	C	C	C	C	C	C	C
JHI-Hv50k-2016-16264	G/T	1H	21942349	N	G	G	G	G	G	G	G	G	G	N	G	G	G	G	G	G	G	G	G	G	G	G	N	N	N	T	G	G	G	T	T	G	G	G	G	G	N	G	G	G	G	G	G	G	G
JHI-Hv50k-2016-16286	T/C	1H	21947475	N	T	T	T	T	C	C	T	C	T	N	T	T	T	T	T	C	T	C	T	C	T	T	N	N	N	C	C	C	C	C	C	T	C	T	T	N	N	C	T	T	T	C	T	T	T
JHI-Hv50k-2016-16287	A/C	1H	21947521	N	A	A	A	A	C	C	A	C	A	N	A	A	A	A	A	C	A	A	A	A	A	A	N	N	N	C	A	A	C	C	C	A	C	A	A	A	N	A	A	A	A	A	A	A	A
JHI-Hv50k-2016-16306	G/A	1H	22419301	A	G	G	G	G	G	G	G	G	G	A	G	G	G	G	G	G	G	G	G	G	G	G	A	A	A	G	G	G	G	G	G	G	G	G	G	G	A	G	G	G	G	G	G	G	G
BOPA1_5346-1587	G/A	1H	22420885	G	A	G	G	A	A	A	A	A	G	G	G	A	G	G	A	A	G	G	A	A	A	G	G	G	G	A	G	G	A	A	G	A	A	A	A	G	G	G	A	A	A	A	A	A	A
JHI-Hv50k-2016-16328	A/G	1H	22425893	G	G	A	A	A	A	A	A	A	A	G	A	A	A	A	A	A	A	A	A	A	A	A	G	G	G	A	A	A	A	A	A	A	A	G	A	A	G	A	A	A	A	A	A	A	A
JHI-Hv50k-2016-16331	G/A	1H	22426721	G	G	A	G	G	G	G	G	G	A	G	G	G	A	G	G	G	A	G	G	G	G	A	G	G	G	G	G	G	G	G	G	G	G	G	G	A	G	A	G	G	G	G	G	G	G
JHI-Hv50k-2016-16332	A/G	1H	22427203	A	A	A	A	A	A	A	A	A	A	A	G	A	A	G	A	A	A	A	A	A	A	A	A	A	A	A	A	A	A	A	G	A	A	A	A	A	A	A	A	A	A	A	A	A	A
JHI-Hv50k-2016-16335	A/G	1H	22427866	G	G	A	A	A	A	A	A	A	A	G	A	A	A	A	A	A	A	A	A	A	A	A	G	G	G	A	A	A	A	A	A	A	A	G	A	A	G	A	A	A	A	A	A	A	A
JHI-Hv50k-2016-16542	A/G	1H	22604217	G	G	A	A	A	A	A	A	A	A	G	G	A	A	G	A	A	A	G	A	A	A	A	G	G	G	A	G	G	A	A	G	A	A	G	A	N	G	A	A	A	A	A	A	A	A
JHI-Hv50k-2016-16527	C/T	1H	22605534	C	C	T	C	C	C	C	C	C	T	C	C	C	T	C	C	C	T	C	C	C	C	T	C	C	C	C	C	C	C	C	C	C	C	C	C	T	C	T	C	C	C	C	C	C	C
JHI-Hv50k-2016-16526	A/C	1H	22605542	A	A	A	A	A	A	A	A	A	A	A	C	A	A	C	A	A	A	A	A	A	A	A	A	A	A	A	A	A	A	A	C	A	A	A	A	N	A	A	A	A	A	A	A	A	A
JHI-Hv50k-2016-16524	G/T	1H	22606108	T	T	G	T	G	G	G	G	G	G	T	G	G	G	G	G	G	G	T	G	G	G	G	T	T	T	G	T	T	G	G	G	G	G	T	G	G	T	G	G	G	G	G	G	G	G
JHI-Hv50k-2016-16521	C/G	1H	22607428	C	C	G	G	G	G	G	G	G	G	C	G	G	G	G	G	G	G	C	G	G	G	G	C	C	C	G	C	C	G	G	G	G	G	C	G	G	C	G	G	G	G	G	G	G	G
JHI-Hv50k-2016-16518	T/C	1H	22608081	T	T	C	T	T	T	T	T	T	C	T	T	T	C	T	T	T	C	T	T	T	T	C	T	T	T	T	T	T	T	T	T	T	T	T	T	C	T	C	T	T	T	T	T	T	T
JHI-Hv50k-2016-16517	C/A	1H	22608103	C	C	C	C	C	C	C	C	C	C	C	A	C	C	A	C	C	C	C	C	C	C	C	C	C	C	C	C	C	C	C	A	C	C	C	C	C	C	C	C	C	C	C	C	C	C
JHI-Hv50k-2016-16516	T/C	1H	22608184	T	T	T	T	T	T	T	T	T	T	T	C	T	T	C	T	T	T	T	T	T	T	T	T	T	T	T	T	T	T	T	C	T	T	T	T	T	T	T	T	T	T	T	T	T	T
JHI-Hv50k-2016-16514	T/C	1H	22608437	T	T	T	T	T	T	T	T	T	T	T	C	T	T	C	T	T	T	T	T	T	T	T	T	T	T	T	T	T	T	T	C	T	T	T	T	T	T	T	T	T	T	T	T	T	T
JHI-Hv50k-2016-16510	A/C	1H	22608497	C	C	A	A	A	A	A	A	A	A	C	A	A	A	A	A	A	A	C	A	A	A	A	C	C	C	A	C	C	A	A	A	A	A	C	A	A	C	A	A	A	A	A	A	A	A
JHI-Hv50k-2016-16509	T/C	1H	22608572	C	C	T	T	T	T	T	T	T	T	C	T	T	T	T	T	T	T	C	T	T	T	T	C	C	C	T	C	C	T	T	T	T	T	C	T	T	C	T	T	T	T	T	T	T	T
JHI-Hv50k-2016-16508	A/G	1H	22608992	G	G	A	A	A	A	A	A	A	A	G	A	A	A	A	A	A	A	G	A	A	A	A	G	G	G	A	G	G	A	A	A	A	A	G	A	A	G	A	A	A	A	A	A	A	A
JHI-Hv50k-2016-16507	G/A	1H	22609235	G	G	G	G	G	G	G	G	G	G	G	A	G	G	A	G	G	G	G	G	G	G	G	G	G	G	G	G	G	G	G	A	G	G	G	G	G	G	G	G	G	G	G	G	G	G
JHI-Hv50k-2016-16506	C/A	1H	22609408	C	C	A	C	C	C	C	C	C	A	C	C	C	A	C	C	C	A	C	C	C	C	A	C	C	C	C	C	C	C	C	C	C	C	C	C	A	C	A	C	C	C	C	C	C	C
JHI-Hv50k-2016-16505	T/C	1H	22609841	T	T	T	T	T	T	T	T	T	T	T	C	T	T	C	T	T	T	T	T	T	T	T	T	T	T	T	T	T	T	T	N	T	T	T	T	N	T	T	T	T	T	T	T	T	T
JHI-Hv50k-2016-16504	G/T	1H	22609949	G	G	T	G	G	G	G	G	G	T	G	G	G	T	G	G	G	T	G	G	G	G	T	G	G	G	G	G	G	G	G	G	G	G	G	G	T	G	T	G	G	G	G	G	G	G
JHI-Hv50k-2016-16500	A/T	1H	22610888	A	A	T	A	A	A	A	A	A	T	A	A	A	T	A	A	A	T	A	A	A	A	T	A	A	A	A	A	A	A	A	A	A	A	A	A	T	A	T	A	A	A	A	A	A	A
JHI-Hv50k-2016-16499	G/A	1H	22611040	G	G	G	G	G	G	G	G	G	G	G	A	G	G	A	G	G	G	G	G	G	G	G	G	G	G	G	G	G	G	G	A	G	G	G	G	G	G	G	G	G	G	G	G	G	G
JHI-Hv50k-2016-16498	A/T	1H	22611136	T	T	A	A	A	A	A	A	A	A	T	A	A	A	A	A	A	A	A	A	A	A	A	T	T	T	A	A	A	A	A	A	A	A	T	A	A	T	A	A	A	A	A	A	A	A
JHI-Hv50k-2016-16497	T/C	1H	22611337	C	C	T	T	T	T	T	T	T	T	C	T	T	T	T	T	T	T	T	T	T	T	T	C	C	C	T	T	T	T	T	T	T	T	C	T	T	C	T	T	T	T	T	T	T	T
JHI-Hv50k-2016-16496	C/A	1H	22611535	C	C	A	C	C	C	C	C	C	A	C	C	C	A	C	C	C	A	C	C	C	C	A	C	C	C	C	C	C	C	C	C	C	C	C	C	A	C	A	C	C	C	C	C	C	C
JHI-Hv50k-2016-16495	A/T	1H	22611634	T	T	A	T	T	T	T	T	T	A	T	T	T	A	T	T	T	A	T	T	T	T	A	T	T	T	T	T	T	T	T	T	T	T	T	T	A	T	A	T	T	T	T	T	T	T
JHI-Hv50k-2016-16494	T/A	1H	22611713	A	A	T	T	T	T	T	T	T	T	A	T	T	T	T	T	T	T	A	T	T	T	T	A	A	A	T	A	A	T	T	T	T	T	A	T	T	A	T	T	T	T	T	T	T	T
JHI-Hv50k-2016-16492	C/T	1H	22612097	C	C	T	C	C	C	C	C	C	T	C	C	C	T	C	C	C	T	C	C	C	C	T	C	C	C	C	C	C	C	C	C	C	C	C	C	T	C	T	C	C	C	C	C	C	C
JHI-Hv50k-2016-16491	A/G	1H	22612345	A	A	A	A	G	G	G	G	G	A	A	A	G	A	A	G	G	A	A	G	G	G	A	A	A	A	G	A	A	G	G	A	G	G	A	G	A	A	A	G	G	G	G	G	G	G
JHI-Hv50k-2016-16490	A/T	1H	22612692	A	A	T	T	T	T	T	T	T	T	A	T	T	T	T	T	T	T	A	T	T	T	T	A	A	A	T	A	A	T	T	T	T	T	A	T	T	A	T	T	T	T	T	T	T	T
JHI-Hv50k-2016-16489	G/C	1H	22612884	G	G	G	G	G	G	G	G	G	G	G	C	G	G	C	G	G	G	G	G	G	G	G	G	G	G	G	G	G	G	G	C	G	G	G	G	G	G	G	G	G	G	G	G	G	G
JHI-Hv50k-2016-16486	T/C	1H	22613017	C	C	T	T	T	T	T	T	T	T	C	T	T	T	T	T	T	T	T	T	T	T	T	C	C	C	T	T	T	T	T	T	T	T	C	T	T	C	T	T	T	T	T	T	T	T
JHI-Hv50k-2016-16482	G/A	1H	22613517	G	G	G	G	G	G	G	G	G	G	G	A	G	G	A	G	G	G	G	G	G	G	G	G	G	G	G	G	G	G	G	A	G	G	G	G	G	G	G	G	G	G	G	G	G	G
JHI-Hv50k-2016-16481	A/G	1H	22613601	A	A	A	G	G	G	G	G	G	A	A	A	G	A	A	G	G	A	A	G	G	G	A	A	A	A	G	A	A	G	G	A	G	G	A	G	A	A	A	G	G	G	G	G	G	G
JHI-Hv50k-2016-16480	A/G	1H	22613761	A	A	A	G	G	G	G	G	G	A	A	A	G	A	A	G	G	A	A	G	G	G	A	A	A	A	G	A	A	G	G	A	G	G	A	G	A	A	A	G	G	G	G	G	G	G
JHI-Hv50k-2016-16479	C/T	1H	22613880	T	T	N	C	C	C	C	C	C	C	T	C	C	N	C	C	C	N	T	C	C	C	N	T	T	T	C	T	T	C	C	C	C	C	T	C	N	T	N	C	C	C	C	C	C	C
JHI-Hv50k-2016-16478	A/T	1H	22613981	A	A	A	T	T	T	T	T	T	A	A	A	T	A	A	T	T	A	A	T	T	T	A	A	A	A	T	A	A	T	T	A	T	T	A	T	A	A	A	T	T	T	T	T	T	T
JHI-Hv50k-2016-16477	T/C	1H	22613984	T	T	T	C	C	C	C	C	C	T	T	T	C	T	T	C	C	T	T	C	C	C	T	T	T	T	C	T	T	C	C	T	C	C	T	C	T	T	T	C	C	C	C	C	C	C
JHI-Hv50k-2016-16475	T/G	1H	22614282	T	T	T	T	G	G	G	G	G	T	T	T	G	T	T	G	G	T	T	G	G	G	T	T	T	T	G	T	T	G	G	T	G	G	T	G	T	T	T	G	G	G	G	G	G	G
JHI-Hv50k-2016-16474	T/G	1H	22614308	G	G	T	T	T	T	T	T	T	T	G	T	T	T	T	T	T	T	G	T	T	T	T	G	G	G	T	G	G	T	T	T	T	T	G	T	T	G	T	T	T	T	T	T	T	T
JHI-Hv50k-2016-16473	T/A	1H	22614432	A	A	A	T	T	T	T	T	T	A	A	A	T	A	A	T	T	A	A	T	T	T	A	A	A	A	T	A	A	T	T	A	T	T	A	T	A	A	A	T	T	T	T	T	T	T
JHI-Hv50k-2016-16472	G/A	1H	22614518	G	G	A	G	G	G	G	G	G	A	G	G	G	A	G	G	G	A	G	G	G	G	A	G	G	G	G	G	G	G	G	G	G	G	G	G	N	G	A	G	G	G	G	G	G	G
JHI-Hv50k-2016-16470	A/G	1H	22614710	A	A	G	A	A	A	A	A	A	G	A	A	A	G	A	A	A	G	A	A	A	A	G	A	A	A	A	A	A	A	A	A	A	A	A	A	G	A	G	A	A	A	A	A	A	A
JHI-Hv50k-2016-16469	T/C	1H	22614869	T	T	T	T	T	T	T	T	T	T	T	C	T	T	C	T	T	T	T	T	T	T	T	T	T	T	T	T	T	T	T	C	T	T	T	T	T	T	T	T	T	T	T	T	T	T
JHI-Hv50k-2016-16468	T/C	1H	22614876	T	T	T	C	C	C	C	C	C	T	T	T	C	T	T	C	C	T	T	C	C	C	T	T	T	T	C	T	T	C	C	T	C	C	T	C	T	T	T	C	C	C	C	C	C	C
JHI-Hv50k-2016-16467	G/A	1H	22614961	A	A	G	G	G	G	G	G	G	G	A	G	G	G	G	G	G	G	N	G	G	G	G	A	A	A	G	N	A	G	G	G	G	G	A	G	G	A	G	G	G	G	G	G	G	G
JHI-Hv50k-2016-16466	T/C	1H	22614962	C	C	T	T	T	T	T	T	T	T	C	T	T	T	T	T	T	T	T	T	T	T	T	C	C	C	T	T	C	T	T	T	T	T	C	T	N	C	T	T	T	T	T	T	T	T
JHI-Hv50k-2016-16465	G/C	1H	22615104	C	C	G	G	G	G	G	G	G	G	C	G	G	G	G	G	G	G	G	G	G	G	G	C	C	C	G	G	G	G	G	G	G	G	C	G	G	C	G	G	G	G	G	G	G	G
JHI-Hv50k-2016-16464	C/G	1H	22615223	G	G	C	C	C	C	C	C	C	C	G	C	C	C	C	C	C	C	N	C	C	C	C	G	G	G	C	N	C	C	C	C	C	C	G	C	C	G	C	C	C	C	C	C	C	C
JHI-Hv50k-2016-16462	A/C	1H	22615289	A	A	A	A	A	A	A	A	A	A	A	C	A	A	C	A	A	A	N	A	A	A	A	A	A	A	A	N	A	A	A	C	A	A	A	A	A	A	A	A	A	A	A	A	A	A
JHI-Hv50k-2016-16461	T/C	1H	22615399	T	T	T	C	C	C	C	C	C	T	T	T	C	T	T	C	C	T	N	C	C	C	T	T	T	T	C	N	T	C	C	T	C	C	T	C	T	T	T	C	C	C	C	C	C	C
JHI-Hv50k-2016-16460	G/A	1H	22615452	G	G	A	G	G	G	G	G	G	A	G	G	G	A	G	G	G	A	N	G	G	G	A	G	G	G	G	N	G	G	G	G	G	G	G	G	A	G	A	G	G	G	G	G	G	G
JHI-Hv50k-2016-16459	C/A	1H	22615529	C	C	C	C	C	C	C	C	C	C	C	A	C	C	A	C	C	C	N	C	C	C	C	C	C	C	C	N	C	C	C	A	C	C	C	C	C	C	C	C	C	C	C	C	C	C
JHI-Hv50k-2016-16456	A/G	1H	22615553	A	A	G	A	A	A	A	A	A	G	A	A	A	G	A	A	A	G	N	A	A	A	G	A	A	A	A	N	A	A	A	A	A	A	A	A	G	A	G	A	A	A	A	A	A	A
JHI-Hv50k-2016-16451	G/A	1H	22616375	A	A	G	A	G	G	G	G	G	G	A	G	G	G	G	G	G	G	N	G	G	G	G	A	A	A	G	N	G	G	G	G	G	G	A	G	G	A	G	G	G	G	G	G	G	G
JHI-Hv50k-2016-16450	T/C	1H	22616383	T	T	T	T	C	C	C	C	C	T	T	T	C	T	T	C	C	T	N	C	C	C	T	T	T	T	C	N	T	C	C	T	C	C	T	C	T	T	T	C	C	C	C	C	C	C
JHI-Hv50k-2016-16449	A/G	1H	22616570	G	G	A	A	A	A	A	A	A	A	G	G	A	A	G	A	A	A	N	A	A	A	A	G	G	G	A	N	A	A	A	G	A	A	G	A	A	G	A	A	A	A	A	A	A	A
JHI-Hv50k-2016-16448	G/C	1H	22616708	C	C	C	C	C	C	C	C	C	C	C	G	C	C	G	C	C	C	N	C	C	C	C	C	C	C	C	N	C	C	C	G	C	C	C	C	C	C	C	C	C	C	C	C	C	C
JHI-Hv50k-2016-16446	T/G	1H	22616718	G	G	T	T	T	T	T	T	T	T	G	T	T	T	T	T	T	T	N	T	T	T	T	G	G	G	T	N	T	T	T	T	T	T	G	T	T	G	T	T	T	T	T	T	T	T
JHI-Hv50k-2016-16445	C/T	1H	22616781	C	C	C	C	C	C	C	C	C	C	C	T	C	C	T	C	C	C	N	C	C	C	C	C	C	C	C	N	C	C	C	T	C	C	C	C	C	C	C	C	C	C	C	C	C	C
JHI-Hv50k-2016-16444	G/T	1H	22616909	G	G	G	G	G	G	G	G	G	G	G	T	G	G	T	G	G	G	N	G	G	G	G	G	G	G	G	N	G	G	G	T	G	G	G	G	G	G	G	G	G	G	G	G	G	G
JHI-Hv50k-2016-16442	G/A	1H	22616939	G	G	G	G	G	G	G	G	G	G	G	A	G	G	A	G	G	G	N	G	G	G	G	G	G	G	G	N	G	G	G	A	G	G	G	G	G	G	G	G	G	G	G	G	G	G
JHI-Hv50k-2016-16437	T/C	1H	22617060	N	N	T	T	T	T	T	T	T	T	N	C	T	T	C	T	T	T	N	T	T	T	T	N	N	N	T	N	T	T	T	C	T	T	N	T	T	N	T	T	T	T	T	T	T	T
JHI-Hv50k-2016-16414	G/C	1H	22620492	C	C	C	C	C	C	C	C	C	C	G	C	C	C	C	C	C	C	G	C	C	C	C	G	C	C	C	G	C	C	C	C	C	C	C	C	C	G	C	C	C	C	C	C	C	C
JHI-Hv50k-2016-16413	T/C	1H	22620766	T	T	C	C	T	T	T	T	T	C	T	C	T	C	C	T	T	C	C	T	T	T	C	T	T	T	T	C	T	T	T	C	T	T	T	T	C	T	C	T	T	T	T	T	T	T
JHI-Hv50k-2016-16405	C/A	1H	22621285	C	C	C	C	A	A	A	A	A	C	N	C	A	C	C	A	A	C	C	A	A	A	C	N	C	C	A	C	C	A	A	C	A	A	C	A	C	N	C	A	A	A	A	A	A	A
JHI-Hv50k-2016-16404	A/C	1H	22621389	A	A	C	A	A	A	A	A	A	C	N	A	A	C	A	A	A	C	A	A	A	A	A	N	A	A	A	A	A	A	A	A	A	A	A	A	C	N	C	A	A	A	A	A	A	A
JHI-Hv50k-2016-16403	G/A	1H	22621500	G	G	G	A	G	G	G	G	G	G	N	A	G	G	A	G	G	G	A	G	G	G	A	N	G	G	G	A	G	G	G	A	G	G	G	G	G	N	G	G	G	G	G	G	G	G
JHI-Hv50k-2016-16401	T/A	1H	22621528	A	A	A	A	T	T	T	T	T	A	N	A	T	A	A	T	T	A	A	T	T	T	A	N	A	A	T	A	A	T	T	A	T	T	A	T	A	N	A	T	T	T	T	T	T	T
JHI-Hv50k-2016-16400	C/T	1H	22621634	C	C	C	T	C	C	C	C	C	C	C	T	C	C	T	C	C	C	T	C	C	C	T	C	C	C	C	T	C	C	C	T	C	C	C	C	C	C	C	C	C	C	C	C	C	C
JHI-Hv50k-2016-16399	T/C	1H	22621688	T	T	T	T	C	C	C	C	C	T	T	T	C	T	T	C	C	T	T	C	C	C	T	T	T	T	C	T	T	C	C	T	C	C	T	C	T	T	T	C	C	C	C	C	C	C
JHI-Hv50k-2016-16398	A/G	1H	22621807	A	A	A	A	A	A	A	A	A	A	G	A	A	A	A	A	A	A	A	A	A	A	A	G	A	A	A	A	A	A	A	A	A	A	A	A	A	G	A	A	A	A	A	A	A	A
JHI-Hv50k-2016-16396	G/A	1H	22621980	G	G	A	G	G	G	G	G	G	A	N	G	G	A	G	G	G	A	G	G	G	G	G	N	G	G	G	G	G	G	G	G	G	G	G	G	A	N	A	G	G	G	G	G	G	G
JHI-Hv50k-2016-16391	A/G	1H	22626401	A	A	G	G	A	A	A	A	A	G	G	A	A	G	A	A	A	G	G	A	A	A	G	G	A	A	A	A	A	A	A	A	A	G	A	A	G	G	G	A	A	A	A	A	A	A
JHI-Hv50k-2016-16388	G/A	1H	22626784	G	G	A	A	G	G	G	G	G	A	A	G	G	A	G	G	G	A	G	G	G	G	A	A	G	G	G	G	G	G	G	G	G	G	G	G	A	A	A	G	G	G	G	G	G	G
JHI-Hv50k-2016-16386	C/A	1H	22628247	C	C	C	C	C	C	C	C	C	C	C	A	C	C	A	C	C	C	C	C	C	C	C	C	C	C	C	C	C	C	C	C	C	C	C	C	C	C	C	C	C	C	C	C	C	C
JHI-Hv50k-2016-16559	G/C	1H	22676686	G	G	C	C	G	G	G	G	G	C	C	G	G	C	G	G	G	C	C	G	G	G	C	C	G	G	G	G	G	G	G	G	G	C	G	G	C	C	C	G	G	G	G	G	G	G
JHI-Hv50k-2016-16560	A/G	1H	22676814	A	A	G	A	A	A	A	A	A	G	G	A	A	G	A	A	A	G	A	A	A	A	A	A	A	A	A	A	A	A	A	A	A	A	A	A	G	G	G	A	A	A	A	A	A	A
SCRI_RS_161702	G/A	1H	22676923	G	G	A	G	G	G	G	G	G	A	A	G	G	A	G	G	G	A	A	G	G	G	G	G	G	G	G	G	G	G	G	G	G	A	G	G	A	A	A	G	G	G	G	G	G	G
SCRI_RS_116548	A/G	1H	22679665	G	G	G	A	A	A	A	A	A	G	G	A	A	G	A	A	A	G	G	A	A	A	A	A	G	G	A	G	G	A	A	A	A	A	G	A	G	G	G	A	A	A	A	A	A	A
JHI-Hv50k-2016-16575	C/T	1H	22681214	C	C	T	T	C	C	C	C	C	T	T	C	C	T	C	C	C	T	T	C	C	C	T	T	C	C	C	C	C	C	C	C	C	T	C	C	N	T	T	C	C	C	C	C	C	C
JHI-Hv50k-2016-16601	G/T	1H	22692131	G	G	T	G	G	G	G	G	G	T	T	G	G	T	G	G	G	T	T	G	G	G	G	G	G	G	G	G	G	G	G	G	G	G	G	G	T	T	T	G	G	G	G	G	G	G
JHI-Hv50k-2016-16604	A/T	1H	22694432	A	A	T	A	A	A	A	A	A	T	T	A	A	T	A	A	A	T	A	A	A	A	A	A	A	A	A	A	A	A	A	A	A	A	A	A	T	T	T	A	A	A	A	A	A	A
JHI-Hv50k-2016-16605	A/G	1H	22694469	A	A	G	A	A	A	A	A	A	G	G	A	A	G	A	A	A	G	A	A	A	A	A	A	A	A	A	A	A	A	A	A	A	A	A	A	G	G	G	A	A	A	A	A	A	A
JHI-Hv50k-2016-16174	T/C	1H	22915320	T	C	T	T	T	T	T	T	T	T	C	T	T	T	T	T	T	T	C	C	N	T	T	T	T	T	T	C	N	T	T	C	T	T	C	C	T	T	C	T	C	C	N	T	T	T
JHI-Hv50k-2016-16622	T/A	1H	23286490	A	N	T	T	T	A	A	A	A	T	A	T	T	T	T	T	T	T	T	T	T	T	N	A	A	A	T	T	T	T	T	T	T	A	N	T	T	T	N	A	T	T	A	T	T	T
JHI-Hv50k-2016-16623	G/A	1H	23286517	A	N	G	G	G	A	A	A	A	G	A	G	G	G	G	G	G	G	G	G	G	G	N	A	A	A	G	G	G	G	G	G	G	A	N	G	G	G	N	A	G	G	A	G	G	G
JHI-Hv50k-2016-16624	A/G	1H	23286605	G	G	A	G	A	G	G	G	G	A	G	A	A	A	A	A	A	A	G	A	A	A	G	G	G	G	A	G	G	A	A	A	A	G	G	A	N	A	G	G	A	A	G	A	A	A
JHI-Hv50k-2016-16625	T/C	1H	23286696	C	T	T	C	T	C	C	C	C	T	C	T	T	T	T	T	T	T	C	T	T	T	T	C	C	C	T	C	C	T	T	T	T	C	T	T	T	T	T	C	T	T	C	T	T	T
JHI-Hv50k-2016-16626	A/G	1H	23286814	G	A	A	G	A	G	G	G	G	A	G	A	A	A	A	A	A	A	G	A	A	A	A	G	G	G	A	G	G	A	A	A	A	G	A	A	A	A	A	G	A	A	G	A	A	A
JHI-Hv50k-2016-16644	T/C	1H	23639083	C	C	T	C	T	C	C	C	C	T	C	T	T	T	T	T	T	T	C	T	T	T	C	C	C	C	T	C	C	T	T	T	T	C	C	T	T	T	C	C	T	T	T	T	T	T
JHI-Hv50k-2016-16641	A/C	1H	23640350	A	A	A	A	A	A	A	C	A	A	A	A	A	A	A	A	A	A	A	A	A	A	A	A	A	A	A	A	A	A	A	A	A	A	A	A	N	A	A	A	A	A	A	A	A	A
JHI-Hv50k-2016-16638	G/A	1H	23640604	G	G	G	G	G	G	G	A	G	G	G	G	G	G	G	G	G	G	G	G	G	G	G	G	G	G	G	G	G	G	G	G	G	G	G	G	G	G	G	G	G	G	G	G	G	G
JHI-Hv50k-2016-16636	A/C	1H	23640927	A	A	A	A	A	A	A	C	A	A	A	A	A	A	A	A	A	A	A	A	A	A	A	A	A	A	A	A	A	A	A	A	A	A	A	A	A	A	A	A	A	A	A	A	A	A
JHI-Hv50k-2016-16648	C/T	1H	23917710	T	T	C	C	C	T	T	T	T	C	T	C	C	C	C	C	C	C	C	C	C	C	C	T	T	T	C	C	C	C	C	C	C	T	T	C	C	C	T	T	C	C	C	C	C	C
JHI-Hv50k-2016-16650	C/G	1H	23919813	C	C	G	G	G	C	C	C	C	G	C	G	G	G	G	G	G	G	G	G	G	G	G	C	C	C	G	G	G	G	G	G	G	C	C	G	G	G	C	C	G	G	G	G	G	G
JHI-Hv50k-2016-16651	G/A	1H	23920443	A	A	G	G	G	A	A	A	A	G	A	G	G	G	G	G	G	G	G	G	G	G	G	A	A	A	G	G	G	G	G	G	G	A	A	G	G	G	A	A	G	G	G	G	G	G
JHI-Hv50k-2016-16654	A/G	1H	23923062	G	G	A	G	A	G	G	G	G	A	G	A	A	A	A	A	A	A	G	A	A	A	G	G	G	G	A	G	G	A	A	A	A	G	G	A	A	A	G	G	A	A	A	A	A	A
JHI-Hv50k-2016-16655	G/A	1H	23924556	A	A	G	A	G	A	A	A	A	G	A	G	G	G	G	G	G	G	A	G	G	G	A	A	A	A	G	A	A	G	G	G	G	A	A	G	N	G	A	A	G	G	G	G	G	G
JHI-Hv50k-2016-16657	G/A	1H	23926561	A	A	G	A	G	A	A	A	A	G	A	G	G	G	G	G	G	G	A	G	G	G	A	A	A	A	G	A	A	G	G	G	G	A	A	G	G	G	A	A	G	G	G	G	G	G
JHI-Hv50k-2016-16677	T/C	1H	26275242	C	T	T	C	C	C	C	T	C	T	T	T	T	T	T	C	T	T	T	T	C	T	T	C	T	T	C	C	C	C	C	T	C	C	T	T	T	T	T	T	T	T	T	T	C	C
JHI-Hv50k-2016-16680	A/G	1H	26275390	A	A	A	A	A	G	G	A	G	A	A	A	A	A	A	A	A	A	A	A	A	A	A	A	A	A	A	A	A	A	A	A	A	A	A	A	A	A	A	A	A	A	A	A	A	A
JHI-Hv50k-2016-16684	T/G	1H	26276314	G	T	T	G	G	G	G	T	G	G	G	T	T	T	T	G	T	T	T	T	G	T	G	G	G	G	G	G	G	G	G	T	G	G	T	T	T	T	T	G	T	T	T	T	G	G
JHI-Hv50k-2016-16711	T/A	1H	26395056	A	T	T	A	A	A	A	T	A	A	A	T	T	T	T	A	T	T	T	T	A	T	A	A	A	A	A	A	A	A	A	T	A	A	T	T	T	T	T	A	T	T	T	T	A	A
JHI-Hv50k-2016-16712	G/A	1H	26395145	A	G	G	A	A	A	A	G	A	G	G	G	G	G	G	A	G	G	G	G	G	G	G	A	G	G	A	G	G	G	A	G	A	G	G	G	G	G	G	G	G	G	G	G	A	A
JHI-Hv50k-2016-16715	C/G	1H	26395505	G	C	C	G	G	G	G	C	G	G	G	C	C	C	C	G	C	C	C	C	G	C	G	G	G	G	G	G	G	G	G	C	G	G	C	C	C	C	C	G	C	C	C	C	G	G
JHI-Hv50k-2016-16731	T/C	1H	26435835	C	T	T	C	C	C	C	T	C	C	C	T	T	T	T	C	T	T	T	T	C	T	C	C	C	C	C	C	C	C	C	T	C	C	T	T	T	T	T	C	T	T	T	T	C	C
JHI-Hv50k-2016-16732	T/C	1H	26436020	C	T	T	C	C	C	C	T	C	C	C	T	T	T	T	C	T	T	T	T	C	T	C	C	C	C	C	T	T	C	C	T	C	C	T	T	T	T	T	C	T	T	T	T	C	C
JHI-Hv50k-2016-16733	C/G	1H	26436136	C	G	G	C	C	C	C	G	C	C	C	G	G	G	G	C	G	G	G	G	C	G	C	C	C	C	C	C	C	C	C	G	C	C	G	G	G	G	G	C	G	G	G	G	C	C
JHI-Hv50k-2016-16735	T/G	1H	26436411	T	T	T	T	T	G	G	T	G	T	G	T	T	T	T	T	T	T	T	T	T	T	T	T	T	G	T	T	T	T	T	T	T	T	T	T	T	T	T	T	T	T	T	T	T	T
JHI-Hv50k-2016-16778	C/T	1H	26571789	T	C	C	T	T	T	T	C	T	T	T	C	C	C	C	T	C	C	C	C	T	C	T	T	T	T	T	T	T	T	T	C	T	T	C	C	C	C	C	T	C	C	C	C	T	T
JHI-Hv50k-2016-16780	C/T	1H	26572066	T	C	C	T	T	T	T	C	T	T	T	C	C	C	C	T	C	C	C	C	T	C	C	T	T	T	T	C	C	T	T	C	T	T	C	C	N	C	C	T	C	C	C	C	T	T
JHI-Hv50k-2016-16787	C/T	1H	26573147	T	C	C	T	T	T	T	C	T	T	T	C	C	C	C	T	C	C	C	C	T	C	C	T	T	T	T	C	C	T	T	C	T	T	C	C	C	C	C	T	C	C	C	C	T	T
JHI-Hv50k-2016-16799	C/T	1H	26574375	T	C	C	T	T	T	T	C	T	T	T	C	C	C	C	T	C	C	C	C	T	C	C	T	T	T	T	C	C	T	T	C	T	T	C	C	C	C	C	T	C	C	C	C	T	T
JHI-Hv50k-2016-16800	C/T	1H	26574595	T	C	C	T	T	T	T	C	T	T	T	C	C	C	C	T	C	C	C	C	T	C	T	T	T	T	T	C	C	T	T	C	T	T	C	C	C	C	C	T	C	C	C	C	T	T
JHI-Hv50k-2016-16807	C/T	1H	26574979	T	C	C	T	T	T	T	C	T	T	T	C	C	C	C	T	C	C	C	C	T	C	T	T	T	T	T	C	C	T	T	C	T	T	C	C	C	C	C	T	C	C	C	C	T	T
JHI-Hv50k-2016-16839	T/G	1H	27060174	G	T	T	T	T	G	G	T	G	G	G	T	T	T	T	T	T	T	T	T	G	T	G	G	G	G	T	G	G	G	T	T	T	G	T	T	T	T	T	T	T	T	T	T	T	T
BOPA2_12_31177	A/G	1H	27060725	G	A	A	A	A	G	G	A	G	G	G	A	A	A	A	A	A	A	A	A	G	A	G	G	G	G	A	G	G	G	A	A	A	G	A	A	A	A	A	A	A	A	A	A	A	A
JHI-Hv50k-2016-16845	A/G	1H	27062569	A	A	A	A	A	G	G	A	G	A	G	A	A	A	A	A	A	A	A	A	G	A	A	A	A	G	A	G	A	G	A	A	A	G	A	A	A	A	A	A	A	A	A	A	A	A
JHI-Hv50k-2016-16854	G/A	1H	27064965	G	G	G	G	G	G	G	G	G	G	A	G	G	G	G	G	G	G	G	G	G	G	G	G	G	A	G	A	G	G	G	G	G	G	G	G	N	G	G	G	G	G	G	G	G	G
JHI-Hv50k-2016-16856	C/A	1H	27065093	C	C	C	C	C	C	C	C	C	C	A	C	C	C	C	C	C	C	C	C	C	C	C	C	C	A	C	N	C	C	C	C	C	C	C	C	C	C	C	C	C	C	C	C	C	C
JHI-Hv50k-2016-16885	C/A	1H	27298180	A	C	C	C	C	C	C	C	C	C	A	C	A	C	C	C	C	C	C	C	C	C	A	A	A	A	C	A	N	C	C	C	C	C	C	C	C	C	C	C	C	C	C	A	C	C
JHI-Hv50k-2016-16877	G/A	1H	27367740	A	G	G	G	G	G	G	G	G	G	A	G	A	G	G	G	G	G	G	G	G	G	A	A	A	A	G	A	A	G	G	G	G	G	G	G	G	G	G	G	G	G	G	A	G	G
JHI-Hv50k-2016-16871	G/A	1H	27369200	G	G	G	G	G	G	G	G	G	G	G	G	G	G	G	G	G	G	G	G	G	G	A	G	G	G	G	N	G	G	G	G	G	G	G	G	G	G	G	G	G	G	G	G	G	G
JHI-Hv50k-2016-16863	C/T	1H	27370318	T	C	C	C	C	C	C	C	C	C	T	C	C	C	C	C	C	C	C	C	C	C	T	T	T	T	C	T	T	C	C	C	C	C	C	C	N	C	C	C	C	C	C	C	C	C
JHI-Hv50k-2016-16862	G/A	1H	27370414	G	G	G	G	G	G	G	G	G	G	G	A	G	G	A	G	G	G	G	G	G	G	G	G	G	G	G	G	G	G	G	G	G	G	G	G	G	G	G	G	G	G	G	G	G	G
JHI-Hv50k-2016-16859	G/A	1H	27370545	G	G	G	G	G	G	G	G	G	G	G	G	G	G	G	G	G	G	G	G	G	G	A	G	G	G	G	A	G	G	G	G	G	G	G	G	N	G	G	G	G	G	G	G	G	G
JHI-Hv50k-2016-16943	C/T	1H	27444395	C	C	C	C	C	C	C	C	C	C	C	C	C	C	C	C	C	C	C	C	C	C	T	C	C	C	C	T	T	C	C	C	C	C	C	C	C	C	C	C	C	C	C	C	C	C
JHI-Hv50k-2016-16937	C/A	1H	27445293	A	C	C	C	C	C	C	C	C	C	A	A	C	C	A	C	C	C	N	C	C	A	A	A	A	A	A	N	A	C	A	C	C	C	C	A	C	C	C	C	C	C	C	C	C	C
SCRI_RS_222748	G/A	1H	27445538	G	G	A	G	G	G	G	G	G	G	G	G	G	A	G	G	G	A	G	A	G	G	G	G	G	G	G	G	G	G	G	G	G	G	G	G	N	G	G	G	G	G	G	G	G	G
JHI-Hv50k-2016-16935	C/T	1H	27446338	C	C	C	C	C	C	C	C	C	C	C	C	C	C	C	C	C	C	C	C	C	C	T	C	C	C	C	T	C	C	C	C	C	C	C	C	C	C	C	C	C	C	C	C	C	C
JHI-Hv50k-2016-16929	A/G	1H	27452743	A	A	G	G	A	G	G	G	G	A	A	A	G	G	A	A	G	G	G	G	G	A	A	A	A	A	A	A	A	G	A	A	A	G	A	A	G	G	A	G	G	G	G	G	A	A
JHI-Hv50k-2016-16927	C/T	1H	27452959	C	T	C	C	T	C	C	C	C	C	C	T	C	C	T	T	C	C	C	C	C	T	C	C	C	C	C	C	C	C	C	T	T	C	T	C	C	C	T	C	C	C	C	C	T	T
JHI-Hv50k-2016-16925	T/G	1H	27453059	T	T	T	T	T	T	T	T	T	T	T	T	T	T	T	T	T	T	T	T	T	T	G	T	T	T	T	T	T	T	T	T	T	T	T	T	T	T	T	T	T	T	T	T	T	T
JHI-Hv50k-2016-16924	A/T	1H	27453110	T	T	A	A	T	A	A	A	A	T	T	T	A	A	T	T	A	A	A	A	A	T	T	T	T	T	N	A	A	A	N	T	T	A	T	N	A	A	T	A	A	A	A	A	T	T
JHI-Hv50k-2016-16923	G/A	1H	27453221	G	G	A	A	G	A	A	A	A	G	G	G	A	A	G	G	A	A	A	A	A	G	G	G	G	G	N	G	G	A	N	G	G	A	G	N	A	A	G	A	A	A	A	A	G	G
JHI-Hv50k-2016-16922	C/T	1H	27453295	T	C	C	C	C	C	C	C	C	T	T	C	C	C	C	C	C	C	C	C	C	C	T	T	T	T	N	C	C	C	N	C	C	C	C	N	C	C	C	C	C	C	C	C	C	C
JHI-Hv50k-2016-16921	G/A	1H	27453436	G	G	A	A	G	A	A	A	A	G	G	G	A	A	G	G	A	A	A	A	A	G	G	G	G	G	N	A	A	A	N	G	G	A	G	N	A	A	G	A	A	A	A	A	G	G
JHI-Hv50k-2016-16918	T/C	1H	27453528	T	T	C	C	T	C	C	C	C	T	T	T	C	C	T	T	C	C	C	C	C	T	T	T	T	T	N	C	C	C	N	T	T	C	T	N	C	C	T	C	C	C	C	C	T	T
JHI-Hv50k-2016-16913	A/T	1H	27455193	T	A	T	T	A	T	T	T	T	T	T	A	T	T	A	A	T	T	T	T	T	A	T	T	T	T	N	T	T	T	N	A	A	T	A	N	T	T	A	T	T	T	T	T	A	A
JHI-Hv50k-2016-16911	T/C	1H	27456438	T	C	T	T	C	T	T	T	T	T	T	C	T	T	C	C	T	T	T	T	T	C	T	T	T	T	N	T	T	T	N	C	C	T	C	N	T	T	C	T	T	T	T	T	C	C
JHI-Hv50k-2016-16909	T/C	1H	27456501	T	T	T	T	T	T	T	T	T	T	T	T	T	T	T	T	T	T	T	T	T	T	C	T	T	T	N	T	T	T	N	T	T	T	T	N	T	T	T	T	T	T	T	T	T	T
JHI-Hv50k-2016-16908	G/A	1H	27456553	G	A	G	G	A	G	G	G	G	G	G	A	G	G	A	A	G	G	G	G	G	A	G	G	G	G	N	G	G	G	N	A	A	G	A	N	G	G	A	G	G	G	G	G	A	A
JHI-Hv50k-2016-16907	T/C	1H	27456584	T	C	T	T	C	T	T	T	T	T	T	C	T	T	C	C	T	T	T	T	T	C	T	T	T	T	N	T	T	T	N	C	C	T	C	N	T	T	C	T	T	T	T	T	C	C
JHI-Hv50k-2016-16906	A/G	1H	27456849	A	G	A	A	G	A	A	A	A	A	A	G	A	A	G	G	A	A	A	A	A	G	A	A	A	A	N	G	G	A	N	G	G	A	G	N	N	A	G	A	A	A	A	A	G	G
JHI-Hv50k-2016-16903	G/C	1H	27457404	C	G	C	C	G	C	C	C	C	C	C	G	C	C	G	G	C	C	C	C	C	G	C	C	C	C	N	C	C	C	N	G	G	C	G	N	C	C	G	C	C	C	C	C	G	G
BOPA1_6238-243	T/A	1H	27636684	T	T	T	T	T	A	A	T	A	T	T	T	T	T	T	T	T	T	T	T	T	T	T	T	T	T	T	T	T	T	T	T	T	T	T	T	T	T	T	T	T	T	T	T	T	T
JHI-Hv50k-2016-16968	C/A	1H	27700028	C	C	C	C	C	C	C	C	C	C	C	C	C	C	C	C	C	C	A	C	C	C	A	C	C	C	C	A	A	C	C	C	C	C	C	C	A	C	C	C	C	C	C	C	C	C
JHI-Hv50k-2016-16965	C/G	1H	27700251	G	C	G	G	C	G	G	G	G	G	G	C	G	G	C	C	G	G	C	G	G	C	C	G	G	G	C	C	C	G	C	C	C	G	C	C	G	G	C	G	G	G	G	G	C	C
JHI-Hv50k-2016-16976	T/G	1H	27806560	T	T	T	T	T	T	T	T	T	T	T	T	T	T	T	T	T	T	G	T	T	T	G	T	T	T	G	G	G	T	G	T	T	T	T	G	T	T	T	T	T	T	T	T	T	T
JHI-Hv50k-2016-16991	A/G	1H	28084899	N	N	N	N	N	N	N	N	N	N	N	N	N	N	N	N	N	N	N	N	N	N	N	N	N	N	N	N	N	N	N	N	N	N	N	N	N	N	N	N	N	N	N	N	N	N
JHI-Hv50k-2016-16996	C/A	1H	28114828	C	C	C	C	C	C	C	C	C	C	C	C	C	C	C	C	C	C	C	C	C	C	A	C	C	C	A	C	C	C	A	C	C	C	C	A	C	C	C	C	C	C	C	C	C	C
JHI-Hv50k-2016-16995	C/T	1H	28115299	C	T	C	C	T	C	C	C	C	C	C	T	C	C	T	T	C	C	T	C	C	T	T	C	C	C	T	T	T	C	T	T	T	C	T	T	C	C	T	C	C	C	C	C	T	T
JHI-Hv50k-2016-17006	C/A	1H	28256389	C	A	C	C	A	C	C	C	C	C	C	A	C	C	A	A	C	C	C	C	C	A	C	C	C	C	C	C	C	C	C	A	A	C	A	C	N	C	A	C	C	C	C	C	A	A
JHI-Hv50k-2016-17028	T/G	1H	28305345	T	T	T	T	T	T	T	T	T	T	T	T	T	T	T	T	T	T	G	T	T	T	G	T	T	T	G	G	G	T	G	T	T	T	T	G	T	T	T	T	T	T	T	T	T	T
JHI-Hv50k-2016-17026	G/A	1H	28305496	G	G	G	G	G	G	G	G	G	G	G	G	G	G	G	G	G	G	A	G	G	G	A	G	G	G	A	A	A	G	A	G	G	G	G	A	G	G	G	G	G	G	G	G	G	G
JHI-Hv50k-2016-17024	A/G	1H	28305791	A	A	A	A	A	A	A	A	A	A	A	A	A	A	A	A	A	A	G	A	A	A	G	A	A	A	G	G	G	A	G	A	A	A	A	G	A	A	A	A	A	A	A	A	A	A
JHI-Hv50k-2016-17023	C/G	1H	28305970	C	C	C	C	C	C	C	C	C	C	C	C	C	C	C	C	C	C	G	C	C	C	G	C	C	C	G	G	G	C	G	C	C	C	C	G	C	C	C	C	C	C	C	C	C	C
JHI-Hv50k-2016-17031	C/T	1H	28330793	C	C	C	C	C	C	C	C	C	C	C	C	C	C	C	C	C	C	T	C	C	C	T	C	C	C	T	T	T	C	T	C	C	C	C	T	C	C	C	C	C	C	C	C	C	C
JHI-Hv50k-2016-17036	T/C	1H	28473171	T	T	T	T	T	T	T	T	T	T	T	T	T	T	T	T	T	T	C	T	T	T	C	T	T	T	C	C	C	T	C	T	T	T	T	C	T	T	T	T	T	T	T	T	T	T
JHI-Hv50k-2016-17038	A/G	1H	28473213	A	A	A	A	A	A	A	A	A	A	A	A	A	A	A	A	A	A	G	A	A	A	G	A	A	A	G	G	G	A	G	A	A	A	A	G	A	A	A	A	A	A	A	A	A	A
JHI-Hv50k-2016-17043	G/C	1H	28550730	C	G	G	C	G	C	C	C	C	C	C	C	C	C	C	G	C	G	N	G	C	G	C	C	C	C	G	C	N	C	G	G	G	G	G	G	G	C	G	G	C	C	C	C	G	G
JHI-Hv50k-2016-17066	G/A	1H	28628930	N	N	N	N	N	N	N	N	N	N	N	N	N	N	N	N	N	N	N	N	N	N	N	N	N	N	N	N	N	N	N	N	N	N	N	N	N	N	N	N	N	N	N	N	N	N
JHI-Hv50k-2016-17082	A/C	1H	28657587	A	C	C	A	C	A	A	A	A	A	A	C	A	C	C	C	A	C	A	C	A	C	A	A	A	A	A	A	A	A	A	C	C	C	C	A	N	A	C	C	A	A	A	A	C	C
JHI-Hv50k-2016-17085	G/T	1H	28658010	G	T	T	G	T	G	G	G	G	G	G	T	G	T	T	T	G	T	G	T	G	T	G	G	G	G	G	G	G	G	G	T	T	T	T	G	T	G	T	T	G	G	G	G	T	T
JHI-Hv50k-2016-17086	T/C	1H	28658114	T	C	C	T	C	T	T	T	T	T	T	C	T	C	C	C	T	C	T	C	T	N	T	T	T	T	T	T	T	T	T	C	C	C	C	T	C	T	C	C	T	T	T	T	C	C
JHI-Hv50k-2016-17142	G/A	1H	28954603	A	G	G	G	G	A	A	A	A	A	A	G	A	G	G	G	A	G	G	G	A	G	G	A	A	A	G	G	G	A	G	G	G	G	G	G	G	A	G	G	A	A	A	A	G	G
JHI-Hv50k-2016-17159	C/T	1H	29031763	C	T	T	C	T	C	C	C	C	C	C	T	C	T	T	T	C	T	C	T	C	T	C	C	C	C	C	C	C	C	C	T	T	T	T	C	T	C	T	T	C	C	C	C	T	T
JHI-Hv50k-2016-17163	T/C	1H	29033325	T	T	T	T	T	C	C	C	C	T	T	T	C	T	T	T	T	T	T	T	C	T	T	T	T	T	T	T	T	C	T	T	T	T	T	T	N	T	T	T	T	T	T	C	T	T
JHI-Hv50k-2016-17164	G/A	1H	29033373	G	A	A	G	A	G	G	G	G	G	G	A	G	A	A	A	G	A	G	A	G	A	G	G	G	G	G	G	G	G	G	A	A	A	A	G	A	G	A	A	G	G	G	G	A	A
JHI-Hv50k-2016-17165	C/T	1H	29033693	C	C	C	C	C	T	T	T	T	C	C	C	T	C	C	C	C	C	C	C	T	C	C	C	C	C	C	C	C	T	C	C	C	C	C	C	C	C	C	C	C	C	C	T	C	C
JHI-Hv50k-2016-16945	T/C	1H	29083600	C	T	T	T	T	T	T	T	T	T	C	C	T	T	C	T	T	T	C	T	T	C	T	C	C	C	C	T	T	T	C	T	T	T	T	C	T	T	T	T	T	T	T	T	T	T
JHI-Hv50k-2016-16946	G/A	1H	29084374	G	G	G	G	G	G	G	G	G	G	G	G	G	G	G	G	G	G	G	G	G	G	A	G	G	G	G	G	G	G	G	G	G	G	G	G	G	G	G	G	G	G	G	G	G	G
JHI-Hv50k-2016-17206	C/T	1H	29389117	T	C	C	C	C	T	T	T	T	T	T	T	T	T	C	C	T	C	T	C	T	C	T	T	T	T	T	T	T	T	T	C	C	C	C	C	C	T	C	C	T	T	T	C	C	C
JHI-Hv50k-2016-17218	T/C	1H	29394440	C	T	T	C	T	C	C	C	C	C	C	C	C	C	T	T	C	T	C	T	C	T	C	C	C	C	C	C	C	C	C	T	T	T	T	C	T	C	T	T	C	C	C	T	T	T
JHI-Hv50k-2016-17219	G/A	1H	29394536	A	G	G	G	G	A	A	A	A	A	A	A	A	A	G	G	A	G	A	G	A	G	G	A	A	A	A	G	A	A	A	G	G	G	G	G	G	A	G	G	A	A	A	G	G	G
JHI-Hv50k-2016-17222	G/A	1H	29394802	G	G	G	G	G	A	A	A	A	G	G	G	A	G	G	G	G	G	A	G	A	G	G	G	G	G	G	G	A	A	G	G	G	G	G	G	G	G	G	G	G	G	G	G	G	G
JHI-Hv50k-2016-17226	G/A	1H	29394869	G	G	G	G	G	A	A	A	A	G	G	G	A	G	G	G	G	G	A	G	A	G	G	G	G	G	G	G	A	A	G	G	G	G	G	G	G	G	G	G	G	G	G	G	G	G
JHI-Hv50k-2016-17238	G/C	1H	29402487	C	G	C	G	G	G	G	G	G	C	C	C	G	C	C	G	C	N	G	C	G	C	G	C	C	C	G	G	G	G	G	C	G	C	G	G	C	C	C	C	C	C	C	C	G	G
JHI-Hv50k-2016-17241	T/C	1H	29402981	T	C	T	C	C	C	C	C	C	T	T	T	C	T	T	C	T	T	C	T	C	T	C	T	T	T	C	C	C	C	C	T	C	T	C	C	T	T	T	T	T	T	T	T	C	C
JHI-Hv50k-2016-17265	C/T	1H	29560263	C	C	C	C	C	T	T	T	T	C	C	C	C	C	T	C	C	C	C	C	T	T	C	C	C	C	C	C	C	C	C	T	C	C	C	C	C	C	T	C	C	C	C	T	C	C
JHI-Hv50k-2016-17273	G/A	1H	29561334	G	A	A	A	A	G	G	G	G	G	G	G	G	G	G	A	G	A	A	A	G	G	A	G	G	G	A	A	A	G	A	G	A	A	A	A	A	G	G	A	G	G	G	G	A	A
BOPA2_12_11498	G/A	1H	29561835	G	A	G	G	A	G	G	G	G	G	G	G	G	G	G	A	G	G	G	G	G	G	G	G	G	G	G	G	G	G	G	G	A	G	A	G	G	G	G	G	G	G	G	G	A	A
JHI-Hv50k-2016-17275	C/G	1H	29562046	C	C	G	G	C	C	C	C	C	C	C	C	C	C	C	C	C	G	C	G	C	C	C	C	C	C	G	G	C	C	G	C	C	G	C	G	G	C	C	G	C	C	C	C	C	C
JHI-Hv50k-2016-17277	C/T	1H	29562136	C	C	T	T	C	C	C	C	C	C	C	C	C	C	C	C	C	T	C	T	C	C	C	C	C	C	T	T	C	C	T	C	C	T	C	T	T	C	C	T	C	C	C	C	C	C
JHI-Hv50k-2016-17331	C/A	1H	29623503	C	C	C	C	C	C	C	C	C	C	C	C	C	C	A	C	C	C	C	C	C	C	C	C	C	C	C	N	C	C	C	C	C	C	C	C	C	C	C	C	C	C	C	C	C	C
JHI-Hv50k-2016-17346	G/A	1H	29668001	N	N	N	N	N	N	N	N	N	N	N	N	N	N	N	N	N	N	N	N	N	N	N	N	N	N	N	N	N	N	N	N	N	N	N	N	N	N	N	N	N	N	N	N	N	N
JHI-Hv50k-2016-17362	A/G	1H	29671474	A	A	G	G	A	A	A	A	A	A	A	A	A	A	A	A	A	G	A	G	G	G	A	A	A	A	G	A	A	A	G	G	A	G	A	G	G	G	G	G	A	A	A	G	A	A
JHI-Hv50k-2016-17364	C/G	1H	29671776	C	C	C	C	C	C	C	C	C	C	C	C	C	C	G	C	C	C	N	C	C	C	C	C	C	C	C	C	N	C	C	C	C	C	C	C	C	C	C	C	C	C	C	C	C	C
JHI-Hv50k-2016-17393	A/C	1H	29675455	C	C	A	A	C	C	C	C	C	A	A	A	C	A	C	C	C	A	C	A	A	A	C	C	A	A	A	C	C	C	A	A	C	A	C	A	A	A	A	A	C	C	C	A	C	C
JHI-Hv50k-2016-17394	T/C	1H	29675671	T	T	C	C	T	T	T	T	T	T	T	T	T	T	T	T	T	C	T	C	C	C	T	T	T	T	C	T	T	T	C	C	T	C	T	C	C	C	C	C	T	T	T	C	T	T
JHI-Hv50k-2016-17431	G/A	1H	29690842	G	A	G	G	A	G	G	G	G	G	G	G	G	G	A	A	G	G	G	G	G	G	G	G	G	G	G	A	A	G	G	G	A	G	A	G	G	G	G	G	G	G	G	G	A	G
JHI-Hv50k-2016-17441	C/T	1H	29691119	C	C	T	T	C	C	C	C	C	C	C	C	C	C	C	C	C	T	T	T	N	T	C	C	C	C	T	C	C	N	T	T	C	T	C	C	T	T	T	T	C	C	C	N	C	T
JHI-Hv50k-2016-17442	T/A	1H	29691182	T	A	T	T	A	T	T	T	T	T	T	T	T	T	A	A	T	T	T	T	A	T	T	T	T	T	T	A	A	A	T	T	A	T	A	T	T	T	T	T	T	T	T	A	A	T
BOPA2_12_30336	A/G	1H	29731326	A	G	A	G	G	A	A	A	A	A	A	A	A	A	A	G	A	A	G	A	A	G	A	A	A	A	A	A	G	G	A	G	G	A	G	A	A	A	A	A	A	A	A	A	G	A
JHI-Hv50k-2016-17481	G/A	1H	29731416	G	A	G	G	A	G	G	G	G	G	G	G	G	G	G	A	G	G	G	G	G	A	G	G	G	G	G	G	G	G	G	A	A	G	A	G	G	G	G	G	G	G	G	G	A	G
SCRI_RS_114047	A/G	1H	29745896	A	G	A	G	G	A	A	A	A	A	A	A	A	A	A	G	A	A	G	A	A	G	A	A	A	A	A	A	G	G	A	G	G	A	G	A	A	A	A	A	A	A	A	A	G	A
SCRI_RS_193392	C/G	1H	29746195	G	C	G	G	C	G	G	G	G	G	G	G	G	G	G	C	G	G	G	G	G	C	G	G	G	G	G	G	G	G	G	C	C	G	C	G	G	G	G	G	G	G	G	G	C	G
JHI-Hv50k-2016-17526	G/A	1H	30067246	G	A	G	A	A	G	G	G	G	G	G	G	A	G	G	A	G	G	A	G	A	A	A	G	G	G	G	G	A	G	G	A	A	G	A	G	G	G	G	G	G	G	G	A	A	G
JHI-Hv50k-2016-17545	G	1H	30221676	G	G	G	G	G	G	G	G	G	G	A	G	G	G	G	G	G	G	G	G	G	G	G	G	G	G	G	G	G	G	G	G	G	G	G	G	G	G	G	G	G	G	G	G	G	G
JHI-Hv50k-2016-17533	A/G	1H	30227233	A	G	A	A	G	A	A	A	A	A	A	A	G	A	A	G	A	A	A	A	G	G	A	A	A	A	A	A	G	A	A	G	G	A	G	A	A	A	A	A	A	A	A	G	G	A
SCRI_RS_153785	G/T	1H	31443966	G	T	G	G	T	G	G	G	G	G	G	G	T	G	G	T	G	G	G	G	T	T	T	G	G	G	G	G	T	G	G	T	T	G	T	G	G	G	G	G	G	G	G	T	T	G
JHI-Hv50k-2016-17683	T/G	1H	31444147	T	T	G	T	T	T	T	T	T	T	T	T	T	T	T	T	T	G	T	G	T	T	T	T	T	T	T	T	T	T	T	T	T	G	T	T	G	G	G	G	T	T	T	T	T	T
SCRI_RS_170869	G/A	1H	31746907	G	A	G	G	A	G	G	G	G	G	G	G	A	G	G	A	G	G	G	G	A	A	A	G	G	G	G	G	G	G	G	A	A	G	A	G	G	G	G	G	G	G	G	A	A	G
JHI-Hv50k-2016-17754	C/G	1H	31857293	C	G	C	C	G	C	C	C	C	C	C	C	G	C	C	G	C	C	C	C	C	C	G	C	C	C	C	C	C	C	C	C	G	C	G	C	C	C	C	C	C	C	C	C	G	C
JHI-Hv50k-2016-17765	C/A	1H	31858698	C	C	C	C	C	C	C	C	C	C	C	C	C	C	C	C	C	C	C	C	A	A	C	C	C	C	C	C	C	C	C	A	C	C	C	C	C	C	C	C	C	C	C	A	C	C
BOPA1_5381-1950	A/G	1H	31859874	A	G	A	A	G	A	A	A	A	A	A	A	G	A	A	G	A	A	A	A	G	G	G	A	A	A	A	A	A	A	A	G	G	A	G	A	A	A	A	A	A	A	A	G	G	A
JHI-Hv50k-2016-17850	C/A	1H	33378458	C	N	C	C	N	C	C	C	C	C	C	C	N	C	C	N	C	C	C	C	A	A	N	C	C	C	C	C	C	C	C	A	N	C	N	C	C	C	C	C	C	C	C	A	N	C
JHI-Hv50k-2016-17849	A/G	1H	33378919	A	N	A	A	N	A	A	A	A	A	A	A	N	A	A	N	A	A	A	A	G	G	N	A	A	A	A	A	A	A	A	G	N	A	N	A	A	A	A	A	A	A	A	G	N	A
JHI-Hv50k-2016-17846	T/C	1H	33380216	T	N	T	T	N	T	T	T	T	T	T	T	N	T	T	N	T	T	T	T	C	C	N	T	T	T	T	T	T	T	T	C	N	T	N	T	N	T	T	T	T	T	T	C	N	T
JHI-Hv50k-2016-17879	A/C	1H	33426638	A	C	C	A	C	A	A	A	A	A	A	A	A	A	A	C	A	C	A	C	A	A	C	C	A	A	A	A	C	A	A	A	C	C	C	A	C	C	C	C	A	A	A	A	C	A
JHI-Hv50k-2016-17907	C/T	1H	33573843	C	C	C	C	C	C	C	C	C	C	C	C	C	C	C	C	C	C	C	C	T	T	C	C	C	C	C	C	C	C	C	T	C	C	C	C	N	C	C	C	C	C	C	T	C	C
JHI-Hv50k-2016-17906	T/C	1H	33573937	T	C	C	T	C	T	T	T	T	T	T	T	N	T	T	C	T	C	T	C	T	T	C	C	T	T	T	T	T	T	T	T	C	C	C	T	C	C	C	C	T	T	T	T	C	T
JHI-Hv50k-2016-17905	G/C	1H	33574076	G	G	G	G	G	G	G	G	G	G	G	G	G	G	G	G	G	G	G	G	C	C	G	G	G	G	G	G	G	G	G	C	G	G	G	G	G	G	G	G	G	G	G	C	G	G
JHI-Hv50k-2016-17904	G/C	1H	33574086	C	G	G	C	G	C	C	C	C	C	C	C	C	C	C	G	C	G	C	G	C	C	G	G	C	C	C	C	C	C	C	C	G	G	G	C	G	G	G	G	C	C	C	C	G	C
JHI-Hv50k-2016-17903	T/C	1H	33574358	C	T	T	C	T	C	C	C	C	C	C	C	C	C	C	T	C	T	C	T	T	T	T	T	C	C	C	C	C	C	C	T	T	T	T	C	T	T	T	T	C	C	C	T	T	C
JHI-Hv50k-2016-17902	A/G	1H	33574603	A	G	G	A	G	A	A	A	A	A	A	A	A	A	A	G	A	G	A	G	A	A	G	G	A	A	A	A	A	A	A	A	G	G	G	A	G	G	G	G	A	A	A	A	G	A
JHI-Hv50k-2016-17901	C/T	1H	33574698	T	C	C	T	C	T	T	T	T	T	T	T	C	T	T	C	T	C	T	C	C	C	C	C	T	T	T	T	T	T	T	C	C	C	C	T	C	C	C	C	T	T	T	C	C	T
JHI-Hv50k-2016-17900	G/A	1H	33575012	G	A	A	G	A	G	G	G	G	G	G	G	G	G	G	A	G	A	G	A	G	G	A	A	G	G	G	G	G	G	G	G	A	A	A	G	A	A	A	A	G	G	G	G	A	G
JHI-Hv50k-2016-17898	C/T	1H	33575521	T	C	C	T	C	T	T	T	T	T	T	T	C	T	T	C	T	C	T	C	C	C	C	C	T	T	T	T	C	T	T	C	C	C	C	T	N	C	C	C	T	T	T	C	C	T
JHI-Hv50k-2016-17896	A/G	1H	33575712	A	G	G	A	G	A	A	A	A	A	A	A	A	A	A	G	A	G	A	G	A	A	G	G	A	A	A	A	A	A	A	A	G	G	G	A	G	G	G	G	A	A	A	A	G	A
JHI-Hv50k-2016-17895	C/T	1H	33575942	T	C	C	T	C	T	T	T	T	T	T	T	C	T	T	C	T	C	T	C	C	C	C	C	T	T	T	T	T	T	T	C	C	C	C	T	C	C	C	C	T	T	T	C	C	T
JHI-Hv50k-2016-17894	C/T	1H	33575950	C	T	T	C	T	C	C	C	C	C	C	C	C	C	C	T	C	T	C	T	C	C	T	T	C	C	C	C	C	C	C	C	T	T	T	C	N	T	T	T	C	C	C	C	T	C
JHI-Hv50k-2016-17893	A/C	1H	33576220	A	C	C	A	C	A	A	A	A	A	A	A	A	A	A	C	A	C	A	C	A	A	C	C	A	A	A	A	A	A	A	A	C	C	C	A	C	C	C	C	A	A	A	A	C	A
JHI-Hv50k-2016-17892	A/G	1H	33576780	A	A	A	A	A	A	A	A	A	A	A	A	A	A	A	A	A	A	A	A	G	G	A	A	A	A	A	A	A	A	A	G	A	A	A	A	A	A	A	A	A	A	A	G	A	A
JHI-Hv50k-2016-17888	T/C	1H	33577716	T	C	N	T	C	T	T	T	T	T	T	T	T	T	T	C	T	C	T	C	T	T	C	C	T	T	T	T	T	T	T	T	C	C	C	T	C	C	C	C	T	T	T	T	C	T
SCRI_RS_189483	G/A	1H	33578002	G	G	G	G	G	G	G	G	G	G	G	G	G	G	G	G	G	G	G	G	A	A	G	G	G	G	G	G	G	G	G	A	G	G	G	G	G	G	G	G	G	G	G	A	G	G
JHI-Hv50k-2016-17885	T/C	1H	33578493	T	T	T	T	T	T	T	T	T	T	T	T	T	T	T	T	T	T	T	T	C	C	T	T	T	T	T	T	T	T	T	C	T	T	T	T	N	T	T	T	T	T	T	C	T	T
JHI-Hv50k-2016-17884	C/G	1H	33579213	G	C	C	G	C	G	G	G	G	G	G	G	C	G	G	C	G	C	G	C	C	C	C	C	G	G	G	G	G	G	G	C	C	C	C	G	C	C	C	C	G	G	G	C	C	G
JHI-Hv50k-2016-17883	A/G	1H	33579217	A	G	G	A	G	A	A	A	A	A	A	A	A	A	A	G	A	G	A	G	A	A	G	G	A	A	A	A	A	A	A	A	G	G	G	A	G	G	G	G	A	A	A	A	G	A
SCRI_RS_230987	A/C	1H	33596268	A	A	A	A	A	A	A	A	A	C	A	A	A	C	C	A	A	A	A	A	A	C	A	A	C	C	A	A	A	A	A	C	A	A	A	A	A	A	A	A	A	A	A	A	A	A
JHI-Hv50k-2016-17967	C/G	1H	33677382	G	C	G	G	C	G	G	G	G	C	G	G	C	C	C	C	G	G	G	G	G	C	C	C	C	C	G	G	G	G	G	C	C	G	C	G	G	G	G	G	G	G	G	G	C	G
JHI-Hv50k-2016-17966	G/A	1H	33677657	G	G	G	G	G	G	G	G	G	A	G	G	G	A	A	G	G	G	G	G	G	A	G	G	A	A	G	G	G	G	G	A	G	G	G	G	G	G	G	G	G	G	G	G	G	G
JHI-Hv50k-2016-17965	G/A	1H	33678163	G	G	G	G	G	G	G	G	G	A	G	G	G	A	A	G	G	G	G	G	G	A	G	G	A	A	G	G	G	G	G	A	G	G	G	G	G	G	G	G	G	G	G	G	G	G
SCRI_RS_140837	G/A	1H	33678226	G	G	A	A	G	A	A	A	A	G	A	A	G	G	G	G	A	A	A	A	A	G	G	G	G	G	A	A	A	A	A	G	G	A	G	A	A	A	A	A	A	A	A	A	G	A
JHI-Hv50k-2016-17926	C/T	1H	33779122	C	C	C	C	C	C	C	C	C	T	T	C	C	T	T	C	C	C	C	C	C	T	C	C	T	T	C	C	C	C	C	T	C	C	C	C	C	C	C	C	C	C	C	C	C	C
JHI-Hv50k-2016-17996	C/G	1H	33901061	C	G	C	C	G	C	C	C	C	C	C	C	C	C	C	G	C	C	C	C	C	C	C	C	C	C	C	C	C	C	C	C	G	C	G	C	C	C	C	C	C	C	C	C	G	C
SCRI_RS_184784	C/T	1H	33902063	C	C	C	C	C	C	C	C	C	C	C	C	C	C	C	C	C	C	C	C	C	C	C	C	C	C	C	C	C	C	C	T	C	C	C	C	C	C	C	C	C	C	C	C	C	C
JHI-Hv50k-2016-17993	G/A	1H	33902585	G	A	A	G	A	G	G	G	G	G	G	G	G	G	G	A	A	A	A	A	A	G	A	A	G	G	A	A	A	A	A	G	A	A	A	A	A	A	A	A	G	G	A	A	A	A
SCRI_RS_11615	C/T	1H	34104533	C	C	C	C	C	C	C	C	C	C	T	C	C	C	T	C	C	C	C	C	C	T	C	C	C	C	C	C	C	C	C	T	C	C	C	C	C	C	C	C	C	C	C	C	C	C
JHI-Hv50k-2016-18006	T/C	1H	34104691	T	T	T	C	T	T	T	T	T	T	C	T	C	T	C	T	T	T	T	T	T	C	T	T	T	T	T	T	T	T	T	C	T	T	T	T	T	T	T	T	T	T	T	T	T	T
JHI-Hv50k-2016-18027	T/C	1H	34115367	C	C	T	C	C	C	C	C	C	T	C	C	C	T	C	C	T	T	T	T	T	C	C	T	T	T	T	T	T	T	T	C	C	T	C	T	T	T	T	T	C	C	T	T	C	T
JHI-Hv50k-2016-18032	G/A	1H	34120523	G	G	G	G	G	G	G	G	G	G	A	G	A	G	A	G	G	G	G	G	G	A	G	G	G	G	G	G	G	G	G	A	G	G	G	G	G	G	G	G	G	G	G	G	G	G
JHI-Hv50k-2016-18039	T/G	1H	34121689	T	G	T	T	G	T	T	T	T	T	T	T	T	T	T	G	T	T	T	T	T	T	G	T	T	T	T	T	T	T	T	T	G	T	G	T	N	T	T	T	T	T	T	T	G	T
JHI-Hv50k-2016-18042	C/T	1H	34121955	C	C	C	C	C	C	C	C	C	C	T	C	C	C	T	C	C	C	C	C	C	T	C	C	C	C	C	C	C	C	C	T	C	C	C	C	C	C	C	C	C	C	C	C	C	C
JHI-Hv50k-2016-18043	T/C	1H	34122081	T	T	T	T	T	T	T	T	T	T	C	T	C	T	C	T	T	T	T	T	T	C	T	T	T	T	T	T	T	T	T	C	T	T	T	T	T	T	T	T	T	T	T	T	T	T
SCRI_RS_189637	T/C	1H	34122430	C	C	T	C	C	C	C	C	C	T	C	C	C	T	C	C	T	T	T	T	T	C	C	T	T	T	T	T	T	T	T	C	C	T	C	T	T	T	T	T	C	C	T	T	C	T
SCRI_RS_160545	G/A	1H	34127209	A	A	G	G	A	G	G	G	G	G	A	G	G	G	A	A	G	G	G	G	G	A	A	G	G	G	G	G	G	G	G	A	A	G	A	G	G	G	G	G	G	G	G	G	A	G
JHI-Hv50k-2016-18068	T/A	1H	34383093	A	A	A	A	T	A	A	A	A	A	A	A	A	A	A	A	A	A	A	A	A	T	A	A	A	A	A	A	A	A	A	T	T	A	A	A	A	A	A	T	A	A	A	A	T	A
JHI-Hv50k-2016-18149	T/C	1H	34679473	T	T	T	T	C	T	T	T	T	T	T	T	C	T	T	T	T	T	T	T	T	C	C	T	T	T	T	T	T	T	T	C	C	T	T	T	T	T	T	C	T	T	T	T	C	T
JHI-Hv50k-2016-18148	T/C	1H	34679746	T	T	T	T	T	T	T	T	T	T	C	T	T	T	C	T	T	T	T	T	T	T	T	T	T	T	T	T	T	T	T	T	T	T	T	T	N	T	T	T	T	T	T	T	T	T
JHI-Hv50k-2016-18142	T/G	1H	34680669	T	T	T	T	G	T	T	T	T	T	G	T	G	T	G	T	T	T	T	T	T	G	G	T	T	T	T	T	T	T	T	G	G	T	T	T	T	T	T	G	T	T	T	T	G	T
JHI-Hv50k-2016-18141	T/G	1H	34680672	T	T	T	T	G	T	T	T	T	T	G	T	G	T	G	T	T	T	T	T	T	G	G	T	T	T	T	T	T	T	T	G	G	T	T	T	T	T	T	G	T	T	T	T	G	T
JHI-Hv50k-2016-18139	C/T	1H	34680769	C	C	C	C	T	C	C	C	C	C	T	C	T	C	T	C	C	C	C	C	C	T	T	C	C	C	C	C	C	C	C	T	T	C	C	C	C	C	C	T	C	C	C	C	T	C
JHI-Hv50k-2016-18138	G/A	1H	34680986	G	G	G	G	A	G	G	G	G	G	A	G	A	G	A	G	G	G	G	G	G	A	A	G	G	G	G	G	G	G	G	A	A	G	G	G	G	G	G	A	G	G	G	G	A	G
JHI-Hv50k-2016-18134	G/A	1H	34681426	G	G	G	G	A	G	G	G	G	G	A	G	A	G	A	G	G	G	G	G	G	A	A	G	G	G	G	G	G	G	G	A	A	G	G	G	G	G	G	A	G	G	G	G	A	G
JHI-Hv50k-2016-18133	A/G	1H	34681438	A	A	A	A	G	A	A	A	A	A	G	A	G	A	G	A	A	A	A	A	A	G	G	A	A	A	A	A	A	A	A	G	G	A	A	A	A	A	A	G	A	A	A	A	G	A
SCRI_RS_147042	T/C	1H	34681438	T	T	T	T	C	T	T	T	T	T	C	T	C	T	C	T	T	T	T	T	T	C	C	T	T	T	T	T	T	T	T	C	C	T	T	T	T	T	T	C	T	T	T	T	C	T
JHI-Hv50k-2016-18132	G/A	1H	34681552	G	G	G	G	A	G	G	G	G	G	G	G	A	G	G	G	G	G	G	G	G	A	A	G	G	G	G	G	G	G	G	A	A	G	G	G	G	G	G	A	G	G	G	G	A	G
JHI-Hv50k-2016-18153	G/C	1H	34681970	G	G	G	G	G	G	G	G	G	G	C	G	G	G	C	G	G	G	G	G	G	G	G	G	G	G	G	G	G	G	G	G	G	G	G	G	G	G	G	G	G	G	G	G	G	G
JHI-Hv50k-2016-18158	T/G	1H	34682269	T	T	T	T	G	T	T	T	T	T	G	T	G	T	G	T	T	T	T	T	T	G	G	T	T	T	T	T	T	T	T	G	G	T	T	T	T	T	T	G	T	T	T	T	G	T
JHI-Hv50k-2016-18159	G/A	1H	34682329	G	G	G	G	A	G	G	G	G	G	G	G	G	G	G	G	G	G	G	G	G	A	A	G	G	G	G	G	G	G	G	A	A	G	G	G	G	G	G	A	G	G	G	G	A	G
JHI-Hv50k-2016-18160	T/C	1H	34682710	T	T	T	T	C	T	T	T	T	T	T	T	T	T	T	T	T	T	T	T	T	C	T	T	T	T	T	T	T	T	T	C	C	T	T	T	T	T	T	C	T	T	T	T	C	T
BOPA1_409-1643	G/A	1H	34685545	G	G	G	G	A	G	G	G	G	G	A	G	A	G	A	G	G	G	G	G	G	A	A	G	G	G	G	A	G	G	G	A	A	G	G	G	G	G	G	A	G	G	G	G	A	G
JHI-Hv50k-2016-18180	G/C	1H	34747205	C	C	C	C	G	C	C	C	C	C	C	C	G	C	C	C	C	C	C	C	C	G	G	C	C	C	C	C	C	C	C	G	G	C	C	C	C	C	C	G	C	C	C	C	G	C
SCRI_RS_187264	A/T	1H	34748254	A	A	A	A	T	A	A	A	A	A	A	A	T	A	A	A	A	A	A	A	A	T	T	A	A	A	A	A	A	A	A	T	T	A	A	A	A	A	A	T	A	A	A	A	T	A
JHI-Hv50k-2016-18164	G/C	1H	34748692	G	G	G	G	C	G	G	G	G	G	G	G	G	G	G	G	G	G	G	G	G	C	C	G	G	G	G	G	G	G	G	C	C	G	G	G	G	G	G	C	G	G	G	G	C	G
BOPA1_3277-446	G/A	1H	34748891	G	G	G	G	A	G	G	G	G	G	G	G	A	G	G	G	G	G	G	G	G	A	A	G	G	G	G	G	G	G	G	A	A	G	G	G	G	G	G	A	G	G	G	G	A	G
JHI-Hv50k-2016-18163	C/T	1H	34748891	C	C	C	C	T	C	C	C	C	C	C	C	T	C	C	C	C	C	C	C	C	T	T	C	C	C	C	C	C	C	C	T	T	C	C	C	C	C	C	T	C	C	C	C	T	C
JHI-Hv50k-2016-18189	C/A	1H	34787015	C	C	C	C	C	C	C	C	C	C	C	C	C	C	C	C	C	C	C	C	C	C	C	C	C	C	C	C	C	C	C	C	C	C	C	C	C	C	C	C	C	C	C	C	C	C
JHI-Hv50k-2016-18188	C/T	1H	34788076	C	C	C	C	T	C	C	C	C	C	C	C	C	C	C	C	C	C	C	C	C	T	C	C	C	C	C	C	C	C	C	T	T	C	C	C	C	C	C	T	C	C	C	C	T	C
JHI-Hv50k-2016-18214	C/T	1H	34941093	C	C	C	C	T	C	C	C	C	C	C	C	C	C	C	C	C	C	C	C	C	T	T	C	C	C	C	C	C	C	C	T	T	C	C	C	N	C	C	T	C	C	C	C	T	C
SCRI_RS_183171	T/C	1H	34941903	T	T	T	T	C	T	T	T	T	T	T	T	C	T	T	T	T	T	T	T	T	C	C	T	T	T	T	T	T	T	T	C	C	T	T	T	T	T	T	C	T	T	T	T	C	T
JHI-Hv50k-2016-18211	G/A	1H	34943096	G	G	G	G	A	G	G	G	G	G	G	G	G	G	G	G	G	G	G	G	G	A	G	G	G	G	G	G	G	G	G	A	A	G	G	G	G	G	G	A	G	G	G	G	A	G
JHI-Hv50k-2016-18209	T/A	1H	34943311	T	A	T	T	A	T	T	T	T	A	T	T	A	A	T	A	T	T	T	T	T	A	A	T	A	A	T	T	T	T	T	A	A	T	A	T	T	T	T	A	T	T	T	T	A	T
JHI-Hv50k-2016-18206	T/A	1H	34944443	A	A	A	A	T	A	A	A	A	A	A	A	T	A	A	A	A	A	A	A	A	T	T	A	A	A	A	A	A	A	A	T	T	A	A	A	A	A	A	T	A	A	A	A	T	A
JHI-Hv50k-2016-18221	A/C	1H	35169512	N	N	N	N	N	N	N	N	N	N	N	N	N	N	N	N	N	N	N	N	N	N	N	N	N	N	N	N	N	N	N	N	N	N	N	N	N	N	N	N	N	N	N	N	N	N
JHI-Hv50k-2016-18243	T/C	1H	35282363	T	T	T	T	C	T	T	T	T	T	T	T	T	T	T	T	T	T	T	T	T	C	C	T	T	T	T	T	T	T	T	C	C	T	T	T	T	T	T	C	T	T	T	T	C	T
BOPA1_6382-396	A/G	1H	35284213	A	A	G	A	A	A	A	A	A	A	A	A	A	A	A	A	A	G	A	G	G	A	A	A	A	A	A	A	A	A	A	A	A	G	A	A	G	G	G	A	A	A	A	G	A	A
JHI-Hv50k-2016-18239	A/G	1H	35284699	G	A	G	G	A	G	G	G	G	A	A	G	A	A	A	A	G	G	G	G	G	A	A	G	A	A	G	A	G	G	G	A	A	G	A	G	G	G	G	A	G	G	G	G	A	G
SCRI_RS_141140	G/T	1H	35728402	G	G	G	G	T	G	G	G	G	G	G	G	G	G	G	G	G	G	G	G	G	T	T	G	G	G	G	G	G	G	G	T	T	G	G	G	G	G	G	T	G	G	G	G	T	G
JHI-Hv50k-2016-18338	C/T	1H	36142272	C	C	C	C	T	C	C	C	C	C	C	C	C	C	C	C	C	C	C	C	C	T	C	C	C	C	C	C	C	C	C	T	T	C	C	C	C	C	C	T	C	C	C	C	T	C
JHI-Hv50k-2016-18354	C/G	1H	36149639	G	G	G	G	C	G	G	G	G	G	G	G	G	G	G	G	G	G	G	G	G	C	G	G	G	G	G	G	G	G	G	C	C	G	G	G	G	G	G	C	G	G	G	G	C	G
JHI-Hv50k-2016-18360	G/A	1H	36152144	A	G	A	A	G	A	A	A	A	G	A	A	G	G	A	G	A	A	A	A	A	G	G	A	G	G	A	G	A	A	A	G	G	A	G	A	A	A	A	G	A	A	A	A	G	A
JHI-Hv50k-2016-18373	T/C	1H	36337704	C	T	C	C	T	C	C	C	C	T	T	C	T	T	T	T	C	C	C	C	C	T	T	C	T	T	C	T	C	C	C	T	T	C	T	C	N	C	C	T	C	C	C	C	T	C
JHI-Hv50k-2016-18380	A/G	1H	36369937	A	A	A	A	G	A	A	A	A	A	A	A	A	A	A	A	A	A	A	A	A	G	G	A	A	A	A	A	A	A	A	G	G	A	A	A	A	A	A	G	A	A	A	A	G	A
JHI-Hv50k-2016-18381	A/G	1H	36370084	G	A	G	G	A	G	G	G	G	A	G	G	A	A	G	A	G	G	G	G	G	A	A	G	A	A	G	A	G	G	G	A	A	G	A	G	G	G	G	A	G	G	G	G	A	G
JHI-Hv50k-2016-18382	G/C	1H	36370328	G	C	G	G	C	G	G	G	G	C	G	G	G	C	G	C	G	G	G	G	G	C	C	G	C	C	G	C	G	G	G	C	C	G	C	G	G	G	G	C	G	G	G	G	C	G
JHI-Hv50k-2016-18385	C/A	1H	36416668	C	C	C	C	A	C	C	C	C	C	C	C	C	C	C	C	C	C	C	C	C	A	C	C	C	C	C	C	C	C	C	A	A	C	C	C	C	C	C	A	C	C	C	C	A	C
JHI-Hv50k-2016-18386	A/G	1H	36416952	G	A	G	G	A	G	G	G	G	A	A	G	A	A	A	A	G	G	G	G	G	A	A	G	A	A	G	A	G	G	G	A	A	G	A	G	G	G	G	A	G	G	G	G	A	G
JHI-Hv50k-2016-18400	G/A	1H	36427060	G	A	G	G	A	G	G	G	G	A	A	G	A	A	A	A	G	G	G	G	G	A	A	G	A	A	G	A	G	G	G	A	A	G	A	G	G	G	G	A	G	G	G	G	A	G
JHI-Hv50k-2016-18401	A/G	1H	36427379	A	G	A	A	G	A	A	A	A	G	G	A	A	G	G	G	A	A	A	A	A	G	A	A	G	G	A	G	A	A	A	G	G	A	G	A	N	A	A	G	A	A	A	A	G	A
BOPA1_2314-1412	G/A	1H	36687040	A	G	A	A	G	A	A	A	A	G	G	A	G	G	G	G	A	A	A	A	A	G	A	A	G	G	A	A	A	A	A	G	G	A	G	A	A	A	A	G	A	A	A	A	G	A
BOPA1_6720-641	G/A	1H	36735204	G	G	G	G	A	G	G	G	G	G	G	G	G	G	G	G	G	G	G	G	G	A	G	G	G	G	G	G	G	G	G	A	A	G	G	G	G	G	G	A	G	G	G	G	A	G
JHI-Hv50k-2016-18413	G/T	1H	36735303	G	G	G	G	T	G	G	G	G	G	G	G	G	G	G	G	G	G	G	G	G	T	G	G	G	G	G	G	G	G	G	T	T	G	G	G	G	G	G	T	G	G	G	G	T	G
JHI-Hv50k-2016-18411	A/T	1H	36735792	T	T	T	T	A	T	T	T	T	T	T	T	T	T	T	T	T	T	T	T	T	A	T	T	T	T	T	T	T	T	T	A	A	T	T	T	T	T	T	A	T	T	T	T	A	T
JHI-Hv50k-2016-18410	C/T	1H	36735910	C	C	C	C	T	C	C	C	C	C	C	C	C	C	C	C	C	C	C	C	C	T	C	C	C	C	C	C	C	C	C	T	T	C	C	C	C	C	C	T	C	C	C	C	T	C
JHI-Hv50k-2016-18468	G/C	1H	37012470	C	G	G	G	C	G	G	G	G	G	G	G	G	G	G	G	G	G	G	G	G	C	G	G	G	G	G	G	G	G	G	G	C	G	G	G	G	G	G	G	G	G	G	G	C	G
JHI-Hv50k-2016-18467	G/C	1H	37012590	G	C	C	C	G	C	C	C	C	C	C	C	G	C	C	C	C	C	C	C	C	G	C	C	C	C	C	C	C	C	C	C	G	C	C	C	C	C	C	C	C	C	C	C	G	C
JHI-Hv50k-2016-18465	G/A	1H	37013704	A	G	G	G	A	G	G	G	G	G	G	G	A	G	G	G	G	G	G	G	G	A	G	G	G	G	G	G	G	G	G	G	A	G	G	G	G	G	G	G	G	G	G	G	A	G
JHI-Hv50k-2016-18464	C/A	1H	37014013	A	A	C	C	A	C	C	C	C	A	C	C	A	A	C	A	C	C	C	C	C	A	C	C	A	A	C	C	C	C	C	C	A	C	A	C	C	C	C	C	C	C	C	C	A	C
JHI-Hv50k-2016-18462	T/A	1H	37014405	T	T	A	A	T	A	A	A	A	T	A	A	T	T	A	T	A	A	A	A	A	T	A	A	T	T	A	A	A	A	A	A	T	A	T	A	A	A	A	A	A	A	A	A	T	A
JHI-Hv50k-2016-18456	G/C	1H	37017181	C	G	G	G	C	G	G	G	G	G	G	G	C	G	G	G	G	G	G	G	G	C	G	G	G	G	G	G	G	G	G	G	C	G	G	G	G	G	G	G	G	G	G	G	C	G
SCRI_RS_199178	C/T	1H	37017192	T	T	C	C	T	C	C	C	C	T	T	C	T	T	C	T	C	C	C	C	C	T	T	C	T	T	C	T	C	C	C	T	T	C	T	C	C	C	C	T	C	C	C	C	T	C
JHI-Hv50k-2016-18451	A/G	1H	37017533	G	G	A	A	G	A	A	A	A	G	A	A	G	G	A	G	A	A	A	A	A	G	A	A	G	G	A	A	A	A	A	A	G	A	G	A	A	A	A	A	A	A	A	A	G	A
JHI-Hv50k-2016-18450	C/T	1H	37017627	T	C	C	C	T	C	C	C	C	C	C	C	C	C	C	C	C	C	C	C	C	T	C	C	C	C	C	C	C	C	C	C	T	C	C	C	C	C	C	C	C	C	C	C	T	C
JHI-Hv50k-2016-18448	C/A	1H	37017826	A	C	C	C	A	C	C	C	C	C	C	C	A	C	C	C	C	C	C	C	C	A	C	C	C	C	C	C	C	C	C	C	A	C	C	C	C	C	C	C	C	C	C	C	A	C
JHI-Hv50k-2016-18443	G/C	1H	37018193	G	C	C	C	G	C	C	C	C	C	C	C	G	C	C	C	C	C	C	C	C	G	C	C	C	C	C	C	C	C	C	C	G	C	C	C	C	C	C	C	C	C	C	C	G	C
SCRI_RS_199179	G/T	1H	37018883	N	N	G	G	G	G	G	G	G	N	T	G	N	N	G	N	G	G	G	G	G	N	T	G	N	N	G	T	G	G	G	T	G	G	N	G	G	G	G	T	G	G	G	G	N	G
SCRI_RS_9480	T/C	1H	37020282	T	T	T	T	T	T	T	T	T	T	C	T	T	T	T	T	T	T	T	T	T	T	C	T	T	T	T	C	T	T	T	C	T	T	T	T	T	T	T	C	T	T	T	T	T	T
JHI-Hv50k-2016-18514	G/C	1H	37626461	G	G	G	G	C	G	G	G	G	G	C	G	G	G	G	G	G	G	G	G	G	G	C	G	G	G	G	C	G	G	G	N	C	G	G	G	G	G	G	C	G	G	G	G	C	G
SCRI_RS_132461	G/A	1H	37627211	A	G	G	G	A	G	G	G	G	G	A	G	A	G	G	G	G	G	G	G	G	G	A	G	G	G	G	A	G	G	G	A	A	G	G	G	G	G	G	A	G	G	G	G	A	G
BOPA2_12_30268	A/G	1H	37941423	G	A	A	A	A	A	A	A	A	A	A	A	G	A	A	A	A	A	A	A	A	G	A	A	A	A	A	A	A	A	A	A	A	A	A	A	A	A	A	A	A	A	A	A	A	A
JHI-Hv50k-2016-18530	A/G	1H	38729694	A	A	G	A	G	G	G	G	G	A	A	G	A	A	A	A	A	G	A	G	G	A	G	A	A	A	A	A	G	A	A	A	G	A	A	A	N	G	G	G	G	G	A	G	G	A
JHI-Hv50k-2016-18529	A/C	1H	38731020	A	A	A	C	A	A	A	A	A	A	A	A	A	A	C	A	A	A	C	A	A	A	A	A	A	A	C	A	A	C	C	C	A	C	A	A	A	A	A	A	A	A	A	A	A	A
JHI-Hv50k-2016-18534	C/T	1H	38810700	C	C	C	T	C	T	T	T	T	C	T	T	C	C	T	C	C	C	T	C	C	C	T	C	C	C	T	C	C	T	T	T	C	T	C	C	C	C	C	C	T	T	C	C	C	C
JHI-Hv50k-2016-18542	T/C	1H	38812794	T	T	T	C	T	C	C	C	C	T	C	C	T	T	C	T	T	T	C	T	T	T	C	T	T	T	C	T	T	C	C	C	T	C	T	T	T	T	T	T	C	C	T	T	T	T
JHI-Hv50k-2016-18575	T/G	1H	38972670	T	T	T	G	T	G	G	G	G	T	G	G	T	T	G	T	T	T	G	T	T	T	G	T	T	T	G	T	T	G	G	G	T	G	T	T	T	T	T	T	G	G	T	T	T	T
JHI-Hv50k-2016-18603	C/G	1H	38980824	C	C	C	G	C	G	G	G	G	C	G	G	C	C	G	C	C	C	G	C	C	C	G	C	C	C	G	C	C	G	G	G	C	G	C	C	C	C	C	C	G	G	C	C	C	C
JHI-Hv50k-2016-18606	A/G	1H	38980994	A	A	A	G	A	G	G	G	G	A	G	G	A	A	G	A	A	A	G	A	A	A	G	A	A	A	G	A	A	G	G	G	A	G	A	A	N	A	A	A	G	G	A	A	A	A
JHI-Hv50k-2016-18607	T/C	1H	38981204	T	T	T	C	T	C	C	C	C	T	C	C	T	T	C	T	T	T	C	T	T	T	C	T	T	T	C	T	T	C	C	C	T	C	T	T	T	T	T	T	C	C	T	T	T	T
JHI-Hv50k-2016-18608	A/T	1H	38981352	T	T	T	A	T	A	A	A	A	T	A	A	T	T	A	T	T	T	A	T	T	T	A	T	T	T	A	T	T	A	A	A	T	A	T	T	T	T	T	T	A	A	T	T	T	T
JHI-Hv50k-2016-18612	A/G	1H	38982121	A	G	A	G	A	G	G	G	G	A	G	G	A	A	G	A	A	A	G	A	A	G	G	A	A	A	G	A	G	G	G	G	A	G	G	A	A	A	A	A	G	G	A	A	A	A
JHI-Hv50k-2016-18614	T/C	1H	38982312	T	T	T	C	T	C	C	C	C	T	C	C	T	T	C	T	T	T	C	T	T	T	C	T	T	T	C	T	T	C	C	C	T	C	T	T	N	T	T	T	C	C	T	T	T	T
JHI-Hv50k-2016-18626	T/G	1H	38983674	T	T	T	G	T	G	G	G	G	T	G	G	T	T	G	T	T	T	G	T	T	T	G	T	T	T	G	T	T	G	G	G	T	G	T	T	T	T	T	T	G	G	T	T	T	T
JHI-Hv50k-2016-18628	G/T	1H	38983814	G	G	G	T	G	T	T	T	T	G	T	T	G	G	T	G	G	G	T	G	G	G	T	G	G	G	T	G	G	T	T	T	G	T	G	G	G	G	G	G	T	T	G	G	G	G
SCRI_RS_214559	A/G	1H	39417646	A	A	G	A	G	A	A	A	A	A	A	A	G	A	A	A	A	G	A	G	G	A	A	A	A	A	A	G	A	A	A	A	G	A	A	A	G	G	G	G	A	A	A	G	G	A
JHI-Hv50k-2016-18682	C/G	1H	39417751	G	C	C	G	C	G	G	G	G	G	G	G	C	G	G	G	G	C	G	C	C	C	G	G	G	G	G	C	C	G	G	G	C	G	C	G	C	C	C	C	G	G	G	C	C	G
JHI-Hv50k-2016-18613	C/T	1H	41442533	C	C	C	T	C	T	T	T	T	C	T	T	C	C	T	C	C	C	T	C	C	C	T	N	C	C	T	C	C	T	T	T	C	T	C	C	C	C	C	C	T	T	C	C	C	C
JHI-Hv50k-2016-18696	G/A	1H	41844917	G	G	G	G	G	G	G	G	G	G	G	G	G	G	G	G	G	G	G	G	G	G	G	G	G	G	G	G	G	G	G	A	G	G	G	G	G	G	G	G	G	G	G	G	G	G
JHI-Hv50k-2016-18697	G/T	1H	42106597	G	G	G	G	G	G	G	G	G	G	G	G	G	G	G	G	G	G	G	G	G	G	G	G	G	G	G	G	G	G	G	T	G	G	G	G	G	G	G	G	G	G	G	G	G	G
BOPA2_12_10314	C/A	1H	43706821	A	C	C	C	C	C	C	C	C	C	C	C	A	C	C	A	A	C	C	C	C	C	C	A	A	C	C	A	C	C	C	C	A	C	C	A	C	C	C	C	C	C	A	C	C	A
JHI-Hv50k-2016-18699	C/T	1H	45472084	C	C	T	C	T	C	C	C	C	C	C	C	C	C	C	C	C	T	T	T	C	C	C	C	C	C	C	C	C	C	C	C	C	C	C	C	T	C	T	T	C	C	C	C	T	C
BOPA2_12_20641	A/C	1H	49443170	A	C	A	A	A	A	A	A	A	A	A	C	A	A	A	A	A	A	A	A	A	C	C	A	A	A	A	C	C	A	A	A	A	A	N	A	A	A	A	A	A	A	A	A	A	A
BOPA1_ABC12199-1-1-25	A/G	1H	53355395	A	A	A	A	A	A	A	A	A	A	A	G	A	A	A	A	A	A	A	A	A	G	A	A	A	A	A	G	G	A	A	G	A	A	A	A	N	A	A	A	A	A	A	A	A	A
JHI-Hv50k-2016-18712	A/C	1H	53668009	C	C	A	A	A	A	A	A	A	C	A	C	C	C	A	A	C	A	C	A	A	C	C	A	C	C	A	C	C	C	A	C	C	A	C	C	A	C	A	A	A	A	C	A	A	C
JHI-Hv50k-2016-18720	C/T	1H	53859158	T	T	C	T	C	C	C	C	C	T	C	T	C	T	T	T	T	C	T	C	C	C	T	C	T	T	T	T	T	C	C	T	C	T	T	T	C	T	C	C	C	C	T	C	C	T
JHI-Hv50k-2016-18721	C/T	1H	53859525	T	T	C	T	C	C	C	C	C	T	C	T	C	T	T	T	T	C	T	C	C	C	T	C	T	T	T	T	T	C	C	T	C	T	T	T	C	T	C	C	C	C	T	C	C	T
JHI-Hv50k-2016-18725	C/T	1H	53860200	T	T	C	T	C	C	C	C	C	T	C	T	C	T	T	T	T	C	T	C	C	C	T	C	T	T	T	T	T	C	C	T	C	T	T	T	C	T	C	C	C	C	T	C	C	T
JHI-Hv50k-2016-18726	T/C	1H	53860443	C	C	T	C	T	T	T	T	T	C	T	C	T	C	C	C	C	T	C	T	T	T	C	T	C	C	C	C	C	T	T	C	T	C	C	C	T	C	T	T	T	T	C	T	T	C
JHI-Hv50k-2016-18729	T/C	1H	53860689	C	C	T	C	T	T	T	T	T	C	T	C	T	C	C	C	C	T	C	T	T	T	C	T	C	C	C	C	C	T	T	C	T	C	C	C	N	C	T	T	T	T	C	T	T	C
BOPA2_12_10491	A/G	1H	53860743	G	G	A	G	A	A	A	A	A	G	A	G	A	G	G	G	G	A	G	A	A	A	G	A	G	G	G	G	G	A	A	G	A	G	G	G	A	G	A	A	A	A	G	A	A	G
JHI-Hv50k-2016-18735	T/G	1H	53861290	G	G	T	G	T	T	T	T	T	G	T	G	T	G	G	G	G	T	G	T	T	T	G	T	G	G	G	G	G	T	T	G	T	G	G	G	T	G	T	T	T	T	G	T	T	G
JHI-Hv50k-2016-18745	C/T	1H	53862767	C	C	C	C	C	C	C	C	C	C	C	T	T	C	T	C	C	C	C	C	T	T	C	C	C	C	T	T	T	T	C	T	T	T	C	C	C	C	C	C	C	C	C	T	C	C
JHI-Hv50k-2016-18747	A/G	1H	53863746	A	A	G	A	G	G	G	G	G	A	G	A	A	A	A	A	A	G	A	G	A	A	A	G	A	A	A	A	A	A	G	A	A	A	A	A	G	A	G	G	G	G	A	A	G	A
JHI-Hv50k-2016-18780	G/C	1H	53989489	C	C	G	C	G	G	G	G	G	C	G	C	G	C	C	C	C	G	C	G	G	G	C	G	C	C	C	C	C	G	G	C	G	C	C	C	G	C	G	G	G	G	C	G	G	C
JHI-Hv50k-2016-18779	T/C	1H	53989572	T	T	C	T	C	C	C	C	C	T	C	T	T	T	T	T	T	C	T	C	T	T	T	C	T	T	T	T	T	T	C	T	T	T	T	T	C	T	C	C	C	C	T	T	C	T
JHI-Hv50k-2016-18762	A/G	1H	54045045	A	A	G	A	G	G	G	G	G	A	G	A	A	A	A	A	A	G	A	G	A	G	A	G	A	A	A	A	A	A	G	A	A	A	A	A	G	A	G	G	G	G	A	A	G	A
JHI-Hv50k-2016-18760	G/C	1H	54045148	C	C	G	C	G	G	G	G	G	C	G	C	C	G	C	C	C	G	C	G	C	G	C	G	C	C	C	C	C	C	G	C	C	C	C	C	G	C	G	G	G	G	C	C	G	C
JHI-Hv50k-2016-18797	C/T	1H	54477984	T	T	C	T	C	C	C	C	C	T	C	T	C	C	T	T	T	C	T	C	C	C	T	C	T	T	C	T	T	C	C	T	C	T	T	T	C	T	C	C	C	C	T	C	C	T
JHI-Hv50k-2016-18793	G/A	1H	54479220	G	G	A	G	A	A	A	A	A	G	A	G	G	A	G	G	G	A	G	A	G	G	G	A	G	G	G	G	G	G	A	G	G	G	G	G	A	G	A	A	A	A	G	G	A	G
JHI-Hv50k-2016-18883	G/C	1H	54697516	G	G	C	G	C	C	C	C	C	G	C	G	G	C	G	G	G	C	G	C	G	G	G	C	G	G	G	G	G	G	C	G	G	G	G	G	C	G	C	C	C	C	G	G	C	G
JHI-Hv50k-2016-18868	C/T	1H	54732042	C	C	C	C	C	T	T	T	T	C	T	C	T	C	C	C	C	C	C	C	T	T	C	C	C	C	T	C	C	T	T	C	T	C	C	C	C	C	C	C	T	T	C	T	T	C
JHI-Hv50k-2016-18861	A/G	1H	54732328	N	N	N	N	N	N	N	N	N	N	N	N	N	N	N	N	N	N	N	N	N	N	N	N	N	N	N	N	N	N	N	N	N	N	N	N	N	N	N	N	N	N	N	N	N	N
JHI-Hv50k-2016-18833	C/G	1H	54744156	G	G	C	G	C	C	C	C	C	G	C	C	C	C	G	G	C	C	G	C	C	C	G	C	G	G	C	G	G	C	C	G	C	G	G	C	C	G	C	C	C	C	C	C	C	C
JHI-Hv50k-2016-18889	C/T	1H	55091376	T	T	C	T	C	C	C	C	C	T	C	C	C	C	T	T	C	C	T	C	C	C	C	C	T	T	C	T	T	C	C	T	C	T	T	C	C	T	C	C	C	C	C	C	C	C
JHI-Hv50k-2016-18940	C/T	1H	55157041	T	T	C	T	T	C	C	C	C	T	C	C	C	C	T	T	C	C	C	C	C	C	T	C	T	T	C	T	T	C	C	T	C	T	T	C	C	T	C	C	C	C	C	C	C	C
JHI-Hv50k-2016-18950	T/C	1H	55162145	C	C	T	C	C	T	T	T	T	C	T	T	T	T	C	C	T	T	T	T	T	T	C	T	C	C	T	C	C	T	T	C	T	C	C	T	T	C	T	T	T	T	N	T	T	T
JHI-Hv50k-2016-19014	T/C	1H	55564074	T	T	C	T	T	T	T	T	T	T	T	T	T	C	T	T	C	C	C	C	T	T	T	T	T	T	T	T	T	T	T	C	T	T	T	C	N	T	C	C	T	T	T	T	T	C
BOPA1_2407-1771	G/A	1H	55565030	A	G	G	G	G	G	G	G	G	A	G	G	A	G	G	A	G	G	G	G	A	G	G	A	A	G	G	G	G	A	A	G	G	G	G	G	G	G	G	G	G	G	G	A	G	G
JHI-Hv50k-2016-19015	C/T	1H	55565030	T	C	C	C	C	C	C	C	C	T	C	C	T	C	C	T	C	C	C	C	T	C	C	T	T	C	C	C	C	T	T	C	C	C	C	C	C	C	C	C	C	C	C	T	C	C
BOPA1_2265-363	G/A	1H	56843771	G	G	A	G	G	G	G	G	G	G	G	G	G	A	G	G	G	A	A	A	G	G	G	G	G	G	G	G	G	G	G	G	G	G	G	G	A	G	A	A	G	G	G	G	G	G
JHI-Hv50k-2016-19145	C/T	1H	56843771	C	C	T	C	C	C	C	C	C	C	C	C	C	T	C	C	C	T	T	T	C	C	C	C	C	C	C	C	C	C	C	C	C	C	C	C	T	C	T	T	C	C	C	C	C	C
JHI-Hv50k-2016-19160	A/G	1H	56859785	G	A	A	A	A	G	G	G	G	G	G	G	A	A	A	G	A	A	A	A	G	G	A	G	G	A	G	G	G	A	G	A	A	G	A	A	A	A	A	A	G	G	G	G	G	A
JHI-Hv50k-2016-19169	T/A	1H	56862923	T	A	A	A	A	T	T	T	T	T	T	T	A	A	A	T	A	A	A	A	T	T	A	T	T	A	T	T	T	A	T	A	A	T	A	A	A	A	A	A	T	T	T	T	T	A
JHI-Hv50k-2016-19171	G/A	1H	56864494	G	G	G	G	G	G	G	G	G	G	A	G	G	G	G	G	G	G	G	G	G	A	G	G	G	G	G	G	G	G	G	G	G	A	G	G	G	G	G	G	G	G	G	G	G	G
JHI-Hv50k-2016-398120	A/G	1H	56868027	G	A	A	G	G	A	A	G	A	A	A	A	G	A	A	A	G	G	A	A	A	A	G	A	A	G	A	G	G	G	G	A	G	G	A	A	A	A	G	A	G	G	G	G	G	A
JHI-Hv50k-2016-19198	A/G	1H	56911048	G	A	A	A	A	G	G	G	G	G	G	G	A	A	A	G	A	A	A	A	G	G	A	G	G	A	G	G	G	A	G	A	A	G	A	A	A	A	A	A	G	G	G	G	G	A
JHI-Hv50k-2016-19217	T/C	1H	57565919	C	T	T	T	T	C	C	C	C	C	T	C	T	T	T	C	T	T	T	T	T	T	T	C	C	T	C	T	T	T	C	T	T	C	T	T	T	T	T	T	C	C	T	C	C	T
JHI-Hv50k-2016-19255	T/A	1H	58797257	T	A	A	A	A	T	T	T	T	T	T	T	A	A	A	T	A	A	A	A	T	T	A	T	T	A	T	T	T	T	T	A	A	T	A	A	A	A	A	A	T	T	T	T	T	A
JHI-Hv50k-2016-19261	A/G	1H	59406586	G	A	A	A	A	G	G	G	G	G	G	G	A	A	A	G	A	A	A	A	G	G	A	G	G	A	G	G	G	G	G	A	A	A	A	A	A	A	A	A	G	G	G	G	G	A
JHI-Hv50k-2016-19267	G/A	1H	59577895	G	G	A	G	G	G	G	G	G	G	G	G	G	A	G	G	A	A	A	A	G	G	G	G	G	G	G	G	G	G	G	A	G	G	G	A	N	G	A	A	G	G	G	G	G	A
BOPA1_3710-852	G/A	1H	59577896	G	G	A	G	G	G	G	G	G	G	G	G	G	A	G	G	A	A	A	A	G	G	G	G	G	G	G	G	G	G	G	A	G	G	G	A	A	G	A	A	G	G	G	G	G	A
JHI-Hv50k-2016-19285	G/A	1H	60974435	G	G	G	G	G	G	G	G	G	G	G	G	G	G	G	G	G	G	A	G	G	G	G	G	G	G	G	G	G	G	G	G	G	G	G	G	G	G	G	G	G	G	G	G	G	G
JHI-Hv50k-2016-19311	T/C	1H	61847786	C	T	T	T	T	C	C	C	C	C	C	C	T	T	T	C	T	T	T	T	C	C	T	C	C	T	C	C	C	C	C	T	T	C	T	T	T	T	T	T	C	C	C	C	C	T
BOPA2_12_31467	G/A	1H	62314300	A	G	G	G	G	A	A	A	A	A	A	A	G	G	G	A	G	G	G	G	A	A	G	A	A	G	A	A	A	A	A	G	G	A	G	G	G	G	G	G	A	A	A	A	A	G
JHI-Hv50k-2016-19334	T/C	1H	62610664	C	T	T	T	T	C	C	C	C	C	T	C	T	T	T	C	T	T	T	T	T	T	T	C	C	T	C	C	C	T	C	T	T	C	T	T	T	T	T	T	C	C	T	C	C	T
SCRI_RS_151764	T/C	1H	62620056	C	T	T	T	T	C	C	C	C	C	C	C	C	T	T	C	C	T	T	T	C	C	C	C	C	N	C	C	C	C	C	T	T	C	T	T	T	T	T	T	C	C	C	C	C	T
JHI-Hv50k-2016-19345	T/A	1H	62621914	T	A	A	A	A	T	T	T	T	T	A	T	A	A	A	T	A	A	A	A	A	A	T	T	T	N	T	T	T	A	T	A	A	T	A	A	A	A	A	A	T	T	A	T	T	A
JHI-Hv50k-2016-19396	T/C	1H	63069149	C	T	T	T	T	C	C	C	C	C	C	C	T	T	T	C	T	T	T	T	C	C	C	C	C	N	C	C	C	C	C	T	T	C	T	T	T	T	T	T	C	C	T	C	C	T
JHI-Hv50k-2016-19406	A/T	1H	63681909	T	T	T	T	T	T	T	T	T	T	A	T	T	T	T	T	T	T	T	T	A	N	T	T	T	T	T	T	T	A	T	T	T	T	T	T	T	T	T	T	T	T	T	T	T	T
JHI-Hv50k-2016-19484	C/T	1H	64832088	T	C	C	C	C	T	T	T	T	T	T	T	T	C	C	T	T	C	C	C	T	T	T	T	T	C	T	T	T	T	T	C	C	T	C	C	N	C	C	C	T	T	T	T	T	C
JHI-Hv50k-2016-19489	A/C	1H	64834912	C	A	A	A	A	C	C	C	C	C	C	C	C	A	A	C	C	A	A	A	C	C	C	C	C	A	C	C	C	C	C	A	A	C	A	A	N	A	A	A	C	C	C	C	C	A
JHI-Hv50k-2016-19505	T/G	1H	64978434	G	T	T	T	T	G	G	G	G	G	G	G	G	T	T	G	G	T	T	T	G	G	G	G	G	T	G	G	G	G	G	T	T	G	T	T	T	T	T	T	G	G	G	G	G	T
BOPA2_12_30683	A/G	1H	65184980	G	A	A	A	A	G	G	G	G	G	G	G	G	A	A	G	G	A	A	A	G	G	G	G	G	A	G	G	G	G	A	A	A	G	A	A	A	A	A	A	G	G	G	G	G	A
JHI-Hv50k-2016-19512	A/G	1H	65193364	G	A	A	A	A	G	G	G	G	G	G	G	A	A	A	G	A	A	A	A	A	G	G	G	G	A	G	G	G	G	A	A	A	G	A	A	A	A	A	A	G	G	A	G	G	A
JHI-Hv50k-2016-19518	G/C	1H	65196250	C	G	G	G	G	C	C	C	C	C	C	C	G	G	G	C	G	G	G	G	G	C	C	C	C	G	C	C	C	C	G	G	G	C	G	G	G	G	G	G	C	C	G	C	C	G
JHI-Hv50k-2016-19531	T/C	1H	65399490	C	T	T	T	T	C	C	C	C	C	C	C	C	T	T	C	C	T	T	T	C	C	C	C	C	T	C	C	C	C	T	T	T	C	T	T	T	T	T	T	C	C	C	C	C	T
JHI-Hv50k-2016-19521	G/A	1H	65414088	A	G	G	G	G	A	A	A	A	A	A	A	G	G	G	A	G	G	G	G	A	A	G	A	A	G	A	G	G	A	G	G	G	G	G	G	G	G	G	G	A	A	G	A	A	G
JHI-Hv50k-2016-19660	G/A	1H	67718888	G	G	A	G	G	G	G	G	G	G	G	G	G	A	G	G	G	A	A	A	G	G	G	G	G	G	G	G	G	G	G	G	G	G	G	G	A	G	A	A	G	G	G	G	G	G
JHI-Hv50k-2016-19669	G/C	1H	67777270	G	G	G	G	G	C	C	C	C	G	C	C	C	G	G	G	C	G	G	G	C	C	C	C	G	G	C	C	C	C	G	G	G	C	G	G	G	G	G	G	C	C	C	C	C	G
JHI-Hv50k-2016-19675	G/A	1H	67921394	A	G	G	G	G	A	A	A	A	A	G	A	G	G	G	A	G	G	G	G	A	A	G	A	A	G	A	G	G	A	G	G	G	G	G	G	G	G	G	G	A	A	G	A	A	G
JHI-Hv50k-2016-19699	A/G	1H	68103271	G	A	A	A	A	G	G	G	G	G	A	G	G	A	A	G	G	A	A	A	G	G	A	G	G	G	G	G	G	G	A	A	A	G	A	A	A	A	A	A	G	G	G	G	G	A
JHI-Hv50k-2016-19718	A/G	1H	68401596	G	A	A	A	A	G	G	G	G	G	A	G	G	A	A	G	G	A	A	A	G	G	A	G	G	A	G	G	G	G	A	A	A	G	A	A	A	A	A	A	G	G	G	G	G	A
JHI-Hv50k-2016-19711	G/A	1H	68472477	A	G	G	G	G	A	A	A	A	A	A	A	A	G	G	A	A	G	G	G	A	A	G	A	A	A	A	A	A	A	G	G	G	A	G	G	G	G	G	G	A	A	A	A	A	G
JHI-Hv50k-2016-19725	C/G	1H	68512188	G	G	G	G	G	G	G	G	G	G	C	G	C	G	G	G	C	G	G	G	C	C	G	G	G	G	G	G	G	C	G	G	G	G	G	G	G	G	G	G	G	G	C	G	G	G
JHI-Hv50k-2016-19743	C/T	1H	68907744	T	C	C	C	C	T	T	T	T	T	T	T	T	C	C	T	T	C	C	C	T	C	C	T	T	T	T	C	C	C	C	C	C	C	C	C	C	C	C	C	T	T	T	T	T	C
JHI-Hv50k-2016-19752	C	1H	69178332	C	C	C	C	C	C	C	C	C	C	A	C	C	C	C	C	C	C	C	C	A	C	C	C	C	C	C	C	C	C	C	C	C	C	C	C	C	C	C	C	C	C	C	C	C	C
JHI-Hv50k-2016-19803	T/A	1H	69427262	N	N	N	N	N	N	N	N	N	N	N	N	N	N	N	N	N	N	N	N	N	N	N	N	N	N	N	N	N	N	N	N	N	N	N	N	N	N	N	N	N	N	N	N	N	N
JHI-Hv50k-2016-19826	T/C	1H	69633776	T	T	T	T	T	T	T	T	T	T	C	T	N	T	T	T	N	T	T	T	C	C	T	T	T	T	T	T	T	C	T	T	T	T	T	T	T	T	T	T	T	T	N	T	T	T
JHI-Hv50k-2016-19899	C/T	1H	69774159	C	T	C	C	T	C	C	C	C	C	T	C	C	C	C	C	C	C	C	C	C	C	C	C	C	C	C	C	C	C	C	C	T	C	T	C	C	C	C	C	C	C	C	C	C	C
JHI-Hv50k-2016-19887	A/G	1H	69774711	A	G	A	A	G	A	A	A	A	A	G	A	A	A	A	A	A	A	A	A	A	A	A	A	A	A	A	A	A	A	A	A	G	A	G	A	A	A	A	A	A	A	A	A	A	A
JHI-Hv50k-2016-19864	A/G	1H	69787769	N	N	N	N	N	N	N	N	N	N	N	N	N	N	N	N	N	N	N	N	N	N	N	N	N	N	N	N	N	N	N	N	N	N	N	N	N	N	N	N	N	N	N	N	N	N
JHI-Hv50k-2016-19938	C/G	1H	70133335	G	G	G	G	G	C	C	C	C	G	G	C	C	G	G	G	C	G	G	G	G	C	G	G	G	G	G	C	C	C	G	G	G	C	G	G	G	G	G	G	C	C	C	C	C	C
SCRI_RS_188937	C/T	1H	70223421	C	C	C	C	C	T	T	T	T	C	C	T	C	C	C	C	C	C	C	C	C	T	T	C	C	C	C	T	T	T	C	C	C	C	C	C	C	C	C	C	T	T	C	T	T	T
JHI-Hv50k-2016-19943	T/C	1H	70224800	T	C	T	T	C	C	C	C	C	T	C	C	C	T	T	T	C	T	T	T	T	C	C	T	T	T	T	C	C	C	T	T	C	T	C	T	T	T	T	T	C	C	C	C	C	C
SCRI_RS_182631	A/G	1H	70225172	A	A	A	A	A	G	G	G	G	A	A	G	A	A	A	A	A	A	A	A	A	G	G	A	A	A	A	A	A	G	A	A	A	A	A	A	A	A	A	A	G	G	A	G	G	G
JHI-Hv50k-2016-19959	G/A	1H	70230586	G	A	G	G	A	A	A	A	A	G	A	A	A	G	G	G	A	G	G	G	G	A	A	G	G	G	G	A	A	A	G	G	A	G	A	G	N	G	G	G	A	A	A	G	A	A
JHI-Hv50k-2016-19966	T/G	1H	70234924	T	G	T	T	G	G	G	G	G	T	G	G	G	T	T	T	G	T	T	T	T	G	G	T	T	T	T	G	G	G	T	T	G	T	G	T	T	T	T	T	G	G	N	T	G	G
BOPA1_8166-525	A/G	1H	72212187	A	A	A	A	A	G	G	G	G	A	A	G	A	A	A	A	A	A	A	A	A	G	A	A	A	A	A	A	A	G	A	A	A	A	A	A	A	A	A	A	G	G	A	G	G	A
BOPA2_12_11301	A/G	1H	73040617	A	A	A	A	A	G	G	G	G	A	A	G	A	A	A	A	A	A	A	A	A	A	A	A	A	A	A	A	A	A	A	A	A	A	A	A	A	A	A	A	G	G	A	A	G	A
SCRI_RS_160916	A/G	1H	73677203	A	A	A	A	A	G	G	G	G	A	A	G	A	A	A	A	A	A	A	A	A	G	A	A	A	A	A	A	A	G	A	A	A	A	A	A	A	A	A	A	G	G	A	G	G	A
BOPA1_5019-879	A/G	1H	78310629	A	A	A	A	A	G	G	G	G	A	A	G	G	A	A	A	A	A	A	A	G	G	A	A	A	A	A	A	A	G	A	A	A	A	A	A	A	A	A	A	G	G	A	G	G	G
JHI-Hv50k-2016-20099	C/T	1H	78914957	C	T	C	C	T	C	C	C	C	C	T	C	C	C	C	C	C	C	C	C	C	C	C	C	C	C	C	C	C	C	C	C	T	C	T	C	C	C	C	C	C	C	C	C	C	C
BOPA2_12_10235	C/A	1H	79022114	C	C	C	C	C	A	A	A	A	C	C	A	C	C	C	C	C	C	C	C	C	A	C	C	C	C	C	C	C	A	C	C	C	C	C	C	C	C	C	C	A	A	C	A	A	C
JHI-Hv50k-2016-20069	G/A	1H	79024087	G	A	G	G	A	A	A	A	A	G	A	A	A	G	G	G	G	G	G	G	G	A	G	G	G	G	G	G	G	A	G	G	A	G	A	G	N	G	G	G	A	A	G	A	A	A
JHI-Hv50k-2016-20076	T/C	1H	79050568	T	C	T	T	C	C	C	C	C	T	C	C	C	T	T	T	T	T	T	T	C	C	T	T	T	T	T	T	T	C	T	T	C	T	C	T	T	T	T	T	C	C	T	C	C	C
SCRI_RS_85918	A/G	1H	79050682	A	G	A	A	G	G	G	G	G	A	G	G	G	A	A	A	A	A	A	A	G	G	A	A	A	A	A	A	A	G	A	A	G	A	G	A	A	A	A	A	G	G	A	G	G	G
SCRI_RS_85917	G/A	1H	79051285	G	A	G	G	A	A	A	A	A	G	A	A	A	G	G	G	G	G	G	G	A	A	G	G	G	G	G	G	G	A	G	G	A	G	A	G	G	G	G	G	A	A	G	A	A	A
JHI-Hv50k-2016-20261	A/G	1H	79591623	A	G	A	A	G	A	A	A	A	A	G	A	A	A	A	A	A	A	A	A	A	A	A	A	A	A	A	A	A	A	A	A	G	A	G	A	A	A	A	A	A	A	A	A	A	A
JHI-Hv50k-2016-20270	A/T	1H	79917704	A	T	A	A	T	A	A	A	A	A	T	A	T	A	A	A	A	A	A	A	A	A	A	A	A	A	A	A	A	A	A	A	T	A	T	A	A	A	A	A	A	A	A	A	A	T
JHI-Hv50k-2016-20344	G/C	1H	80682161	C	G	C	C	G	C	C	C	C	C	G	C	G	C	C	C	C	C	C	C	G	C	C	C	C	C	C	C	C	C	C	C	G	C	G	C	C	C	C	C	C	C	C	C	C	G
JHI-Hv50k-2016-20318	T/C	1H	80691516	T	C	T	T	C	T	T	T	T	T	C	T	C	T	T	T	T	T	T	T	C	T	T	T	T	T	T	T	T	T	T	T	C	T	C	T	T	T	T	T	T	T	T	T	T	C
JHI-Hv50k-2016-20303	A/G	1H	80698574	A	G	A	A	G	A	A	A	A	A	G	A	G	A	A	A	A	A	A	A	G	A	A	A	A	A	A	A	A	A	A	A	G	A	G	A	A	A	A	A	A	A	A	A	A	G
JHI-Hv50k-2016-20368	T/G	1H	81058426	T	G	T	T	G	T	T	T	T	T	G	T	T	T	T	T	T	T	T	T	T	T	T	T	T	T	T	T	T	T	T	T	G	T	G	T	T	T	T	T	T	T	T	T	T	T
JHI-Hv50k-2016-20391	T/C	1H	81845554	T	C	T	T	C	C	C	C	C	T	C	C	T	T	T	T	T	T	T	T	T	C	T	T	T	T	T	T	T	C	T	T	C	T	C	T	N	T	T	T	C	C	T	C	C	T
JHI-Hv50k-2016-20404	C/G	1H	82056426	C	G	C	C	G	C	C	C	C	C	G	C	C	C	C	C	C	C	C	C	C	C	C	C	C	C	C	C	C	C	C	C	G	C	G	C	C	C	C	C	C	C	C	C	C	C
JHI-Hv50k-2016-20414	C/T	1H	82503515	C	T	C	C	T	T	T	T	T	C	T	T	C	C	C	C	C	C	C	C	C	T	C	C	C	C	C	C	C	T	C	C	T	C	T	C	C	C	C	C	T	T	C	T	T	C
JHI-Hv50k-2016-20419	C/T	1H	82569066	C	T	C	C	T	T	T	T	T	C	T	T	C	C	C	C	C	C	C	C	T	T	C	C	C	C	C	C	C	T	C	C	T	C	T	C	C	C	C	C	T	T	C	T	T	C
JHI-Hv50k-2016-20431	C/A	1H	82573344	C	A	C	C	A	C	C	C	C	C	A	C	C	C	C	C	C	C	C	C	A	A	C	C	C	C	C	C	C	A	C	C	A	C	A	C	C	C	C	C	C	C	C	A	C	C
JHI-Hv50k-2016-20460	G/A	1H	83348053	G	A	G	G	A	G	G	G	G	G	A	G	G	G	G	G	G	G	G	G	G	G	G	G	G	G	G	G	G	G	G	G	A	G	A	G	G	G	G	G	G	G	G	G	G	G
BOPA1_ConsensusGBS0342-1	A/G	1H	83348076	A	G	A	A	G	G	G	G	G	A	G	G	A	A	A	A	A	A	A	A	G	G	A	A	A	A	A	A	A	G	A	A	G	A	G	A	A	A	A	A	G	G	A	G	G	A
JHI-Hv50k-2016-20454	A/G	1H	83349224	A	G	A	A	G	A	A	A	A	A	G	A	A	A	A	A	A	A	A	A	G	A	A	A	A	A	A	A	A	A	A	A	G	A	G	A	A	A	A	A	A	A	A	A	A	A
SCRI_RS_82327	A/C	1H	83552592	A	C	A	A	C	C	C	C	C	A	C	C	A	A	A	A	A	A	A	A	C	C	A	A	A	A	A	A	A	C	A	A	C	A	C	A	A	A	A	A	C	C	A	C	C	A
JHI-Hv50k-2016-20488	T/C	1H	83561704	T	C	T	T	C	C	C	C	C	T	C	C	T	T	T	T	T	T	T	T	T	C	T	T	T	T	T	T	T	C	T	T	C	T	C	T	T	T	T	T	C	C	T	C	C	T
JHI-Hv50k-2016-20498	A/G	1H	83758402	A	G	A	A	G	G	G	G	G	A	G	G	A	A	A	A	A	A	A	A	A	G	A	A	A	A	A	A	A	G	A	A	G	A	G	A	A	A	A	A	G	G	A	G	G	A
JHI-Hv50k-2016-20512	T/C	1H	83993038	T	C	T	T	C	C	C	C	C	T	C	C	T	T	T	T	T	T	T	T	T	C	T	T	T	T	T	T	T	C	T	T	C	T	C	T	T	T	T	T	C	C	T	C	C	T
JHI-Hv50k-2016-20517	T/A	1H	84192232	A	T	A	A	T	A	A	A	A	A	T	A	A	A	A	A	A	A	A	A	A	A	A	A	A	A	A	A	A	A	A	A	T	A	T	A	A	A	A	A	A	A	A	A	A	A
BOPA2_12_30796	A/G	1H	84338615	A	A	A	A	A	G	G	G	G	A	A	G	A	A	A	A	A	A	A	A	G	G	A	A	A	A	A	A	A	G	A	A	A	A	A	A	A	A	A	A	G	G	A	G	G	A
JHI-Hv50k-2016-20532	A/G	1H	84419093	A	G	A	A	G	A	A	A	A	A	G	A	A	A	A	A	A	A	A	A	A	A	A	A	A	A	A	A	A	A	A	A	G	A	G	A	N	A	A	A	A	A	A	A	A	A
JHI-Hv50k-2016-20549	C/T	1H	85373873	C	T	C	C	T	T	T	T	T	C	T	T	C	C	C	C	C	C	C	C	T	T	C	C	C	C	C	C	C	T	C	C	T	C	T	C	C	C	C	C	T	T	C	T	T	C
JHI-Hv50k-2016-20551	C/T	1H	85386859	C	T	C	C	T	T	T	T	T	C	T	T	C	C	C	C	C	C	C	C	C	T	C	C	C	C	C	C	C	T	C	C	T	C	T	C	C	C	C	C	T	T	C	T	T	C
JHI-Hv50k-2016-20569	G/A	1H	85942094	G	A	G	G	A	G	G	G	G	G	A	G	G	G	G	G	G	G	G	G	G	G	G	G	G	G	G	G	G	G	G	G	A	G	A	G	G	G	G	G	G	G	G	G	G	G
JHI-Hv50k-2016-20585	C/A	1H	86726221	C	A	C	C	A	A	A	A	A	C	A	A	C	C	C	C	C	C	C	C	A	A	C	C	C	C	C	C	C	A	C	C	A	C	A	C	C	C	C	C	A	A	C	A	A	C
BOPA1_3444-1044	A/G	1H	86744107	A	G	A	A	G	G	G	G	G	A	G	G	A	A	A	A	A	A	A	A	G	G	A	A	A	A	A	A	A	G	A	A	G	A	G	A	N	A	A	A	G	G	A	G	G	A
JHI-Hv50k-2016-20590	A/G	1H	86744107	A	G	A	A	G	G	G	G	G	A	G	G	A	A	A	A	A	A	A	A	G	G	A	A	A	A	A	A	A	G	A	A	G	A	G	A	N	A	A	A	G	G	A	G	G	A
JHI-Hv50k-2016-20614	T/G	1H	87260991	T	G	T	T	G	G	G	G	G	T	G	G	T	T	T	T	T	T	T	T	T	G	T	T	T	T	T	T	T	G	T	T	G	T	G	T	T	T	T	T	G	G	T	G	G	T
JHI-Hv50k-2016-20629	C/T	1H	87272569	C	T	C	C	T	C	C	C	C	C	T	C	C	C	C	C	C	C	C	C	C	C	C	C	C	C	C	C	C	C	C	C	T	C	T	C	N	C	C	C	C	C	C	C	C	C
JHI-Hv50k-2016-20636	C/G	1H	87793116	C	G	C	C	G	G	G	G	G	C	G	G	C	C	C	C	C	C	C	C	G	G	C	C	C	C	C	C	C	G	C	C	G	C	G	C	C	C	C	C	G	G	C	G	G	C
SCRI_RS_17924	G/T	1H	88564567	G	T	G	G	T	T	T	T	T	G	T	T	G	G	G	G	G	G	G	G	T	T	G	G	G	G	G	G	G	T	G	G	T	G	T	G	G	G	G	G	T	T	G	T	T	G
JHI-Hv50k-2016-20692	C/T	1H	89212673	C	T	C	C	T	T	T	T	T	C	T	T	C	C	C	C	C	C	C	C	T	T	C	C	C	C	C	C	C	N	C	C	T	C	T	C	C	C	C	C	T	T	C	T	T	C
JHI-Hv50k-2016-20687	G/A	1H	89237364	N	N	N	N	N	N	N	N	N	N	N	N	N	N	N	N	N	N	N	N	N	N	N	N	N	N	N	N	N	N	N	N	N	N	N	N	N	N	N	N	N	N	N	N	N	N
JHI-Hv50k-2016-20684	A/G	1H	89241270	A	G	A	A	G	G	G	G	G	A	G	G	A	A	A	A	A	A	A	A	A	G	A	A	A	A	A	A	A	G	A	A	G	A	G	A	A	A	A	A	G	G	A	G	G	A
JHI-Hv50k-2016-20725	G/C	1H	90356366	G	C	G	G	C	C	C	C	C	G	C	C	G	G	G	G	G	G	G	G	C	C	G	G	G	G	G	G	G	C	G	G	C	G	C	G	G	G	G	G	C	C	G	C	C	G
SCRI_RS_139785	C/T	1H	92553333	C	C	T	C	C	C	C	C	C	C	C	C	C	T	C	C	C	T	T	T	C	C	C	C	C	C	T	C	C	C	T	C	C	C	C	C	T	C	T	T	C	C	C	C	C	C
BOPA2_12_10159	A/C	1H	92556729	A	A	A	A	A	C	C	C	C	A	A	C	A	A	A	A	A	A	A	A	C	C	A	A	A	A	A	A	A	C	A	A	A	A	A	A	A	A	A	A	C	C	A	C	C	A
JHI-Hv50k-2016-20746	G/A	1H	94186768	G	G	A	G	G	G	G	G	G	G	G	G	G	A	G	G	G	A	A	A	G	G	G	G	G	G	G	G	G	G	G	G	G	G	G	G	A	G	A	A	G	G	G	G	G	G
BOPA2_12_30438	G/A	1H	98026235	G	G	G	G	G	A	A	A	A	G	G	A	G	G	G	G	G	G	G	G	A	A	G	G	G	G	G	G	G	A	G	G	G	G	G	G	G	G	G	G	A	A	G	A	A	G
JHI-Hv50k-2016-20757	C/T	1H	99126110	C	T	C	C	T	C	C	C	C	C	T	C	C	C	C	C	C	C	C	C	C	C	C	C	C	C	C	C	C	C	C	C	T	C	T	C	N	C	C	C	C	C	C	C	C	C
JHI-Hv50k-2016-18574	C/T	1H	99907066	C	C	C	T	C	T	T	T	T	C	T	T	C	C	T	C	C	C	T	C	C	C	T	C	C	C	T	C	C	T	T	T	C	T	C	C	C	C	C	C	T	T	C	C	C	C
JHI-Hv50k-2016-20766	C/T	1H	100672980	C	C	T	C	C	T	T	T	T	C	C	T	C	T	C	C	C	T	T	T	C	T	C	C	C	C	T	C	C	T	T	C	C	C	C	C	T	C	T	T	T	T	C	T	T	C
JHI-Hv50k-2016-20767	G/A	1H	101900430	G	G	A	G	G	A	A	A	A	G	G	A	G	A	G	G	G	A	A	A	G	A	G	G	G	G	A	G	G	A	A	G	G	G	G	G	A	G	A	A	A	A	G	A	A	G
BOPA2_12_30436	C/A	1H	102549697	C	C	C	C	C	A	A	A	A	C	C	A	C	C	C	C	C	C	C	C	C	C	C	C	C	C	C	C	C	C	C	C	C	C	C	C	C	C	C	C	A	A	C	C	A	C
JHI-Hv50k-2016-20769	G/A	1H	104484810	G	A	G	G	A	G	G	G	G	G	A	G	G	G	G	G	G	G	G	G	G	G	G	G	G	G	G	G	G	G	G	G	A	G	A	G	G	G	G	G	G	G	G	G	G	G
JHI-Hv50k-2016-20770	T/G	1H	105198600	T	T	G	T	T	T	T	T	T	T	T	T	T	G	T	T	T	G	G	G	T	T	T	T	T	T	T	T	T	T	T	T	T	T	T	T	G	T	G	G	T	T	T	T	T	T
BOPA1_ABC07133-1-1-56	A/G	1H	108053057	A	A	A	A	A	A	A	A	A	A	A	A	A	A	A	A	A	A	A	A	A	A	A	A	A	A	A	A	A	A	A	A	A	A	A	A	A	A	A	A	A	A	A	A	A	A
JHI-Hv50k-2016-20773	G/A	1H	108054720	G	G	G	G	G	G	G	G	G	G	G	G	G	G	G	G	G	G	G	G	G	G	G	G	G	G	G	G	G	G	G	G	G	G	G	G	G	G	G	G	G	G	G	G	G	G
BOPA1_8613-278	C/A	1H	110245253	C	C	A	C	C	C	C	C	C	C	C	C	C	A	C	C	C	A	A	A	C	C	C	C	C	C	C	C	C	C	C	C	C	C	C	C	A	C	A	A	C	C	C	C	C	C
JHI-Hv50k-2016-20776	C/A	1H	110245253	C	C	A	C	C	C	C	C	C	C	C	C	C	A	C	C	C	A	A	A	C	C	C	C	C	C	C	C	C	C	C	C	C	C	C	C	A	C	A	A	C	C	C	C	C	C
JHI-Hv50k-2016-20781	G/A	1H	111955942	G	G	A	G	G	A	A	A	A	G	G	A	G	A	G	G	G	A	A	A	G	A	G	G	G	G	A	G	G	A	A	G	G	G	G	G	A	G	A	A	A	A	G	A	A	G
JHI-Hv50k-2016-20787	A/C	1H	115060484	A	C	A	A	C	A	A	A	A	A	C	A	A	A	A	A	A	A	A	A	A	A	A	A	A	A	A	A	A	A	A	A	C	A	C	A	N	A	A	A	A	A	A	A	A	A
JHI-Hv50k-2016-20789	G/A	1H	118727449	G	G	A	G	G	A	A	A	A	G	G	A	G	A	G	G	G	A	A	A	G	A	G	G	G	G	A	G	G	A	A	G	G	G	G	G	N	G	A	A	A	A	G	A	A	G
JHI-Hv50k-2016-20796	G/T	1H	120942845	G	G	T	G	G	T	T	T	T	G	G	T	G	T	G	G	G	T	T	T	G	T	G	G	G	G	T	G	G	T	T	G	G	G	G	G	T	G	T	T	T	T	G	T	T	G
BOPA2_12_30762	G/A	1H	123228569	G	G	G	G	G	A	A	A	A	G	G	A	G	G	G	G	G	G	G	G	G	G	G	G	G	G	G	G	G	G	G	G	G	G	G	G	G	G	G	G	A	A	G	G	A	G
JHI-Hv50k-2016-20804	C/T	1H	126687599	C	C	T	C	C	T	T	T	T	C	C	T	C	T	C	C	C	T	T	T	C	T	C	C	C	C	T	C	C	T	T	C	C	C	C	C	N	C	T	T	T	T	C	T	T	C
JHI-Hv50k-2016-20816	G/C	1H	131617032	G	G	G	G	G	G	G	G	G	G	G	G	G	G	G	G	G	G	C	G	G	G	G	G	G	G	G	G	G	G	G	G	G	G	G	G	G	G	G	G	G	G	G	G	G	G
JHI-Hv50k-2016-20819	A/G	1H	131920498	A	G	A	A	G	A	A	A	A	A	G	A	A	A	A	A	A	A	A	A	A	A	A	A	A	A	A	A	A	A	A	A	G	A	G	A	A	A	A	A	A	A	A	A	A	A
JHI-Hv50k-2016-20825	G/A	1H	135209112	G	G	A	G	G	A	A	A	A	G	G	A	G	A	G	G	G	A	A	A	G	A	G	G	G	G	A	G	G	A	A	G	G	G	G	G	A	G	A	A	A	A	G	A	A	G
JHI-Hv50k-2016-20828	G/A	1H	136201711	G	G	A	G	G	G	G	G	G	G	G	G	G	A	G	G	G	A	A	A	G	G	G	G	G	G	G	G	G	G	G	G	G	G	G	G	A	G	A	A	G	G	G	G	G	G
JHI-Hv50k-2016-20838	A/G	1H	146597510	A	A	A	A	A	A	A	A	A	A	A	A	A	A	A	A	A	A	G	A	A	A	A	A	A	A	A	A	A	A	A	A	A	A	A	A	A	A	A	A	A	A	A	A	A	A
JHI-Hv50k-2016-20842	T/A	1H	150507697	A	T	A	A	T	A	A	A	A	A	T	A	A	A	A	A	A	A	A	A	A	A	A	A	A	A	A	A	A	A	A	A	T	A	T	A	A	A	A	A	A	A	A	A	A	A
JHI-Hv50k-2016-20851	G/T	1H	157045729	G	T	G	G	T	G	G	G	G	G	T	G	G	G	G	G	G	G	G	G	G	G	G	G	G	G	G	G	G	G	G	G	T	G	T	G	G	G	G	G	G	G	G	G	G	G
JHI-Hv50k-2016-20853	A/G	1H	157779446	A	A	G	A	A	A	A	A	A	A	A	A	A	G	A	A	A	G	G	G	A	A	A	A	A	A	A	A	A	A	A	A	A	A	A	A	G	A	G	G	A	A	A	A	A	A
JHI-Hv50k-2016-20858	G/A	1H	160737225	G	G	G	G	G	G	G	G	G	G	G	G	G	G	G	G	G	G	G	G	G	G	G	G	G	G	G	G	G	G	G	G	G	G	G	G	G	G	G	A	G	G	G	G	G	G
JHI-Hv50k-2016-20888	C/A	1H	170015172	C	C	A	C	C	C	C	C	C	C	C	C	C	A	C	C	C	A	A	A	C	C	C	C	C	C	C	C	C	C	C	C	C	C	C	C	N	C	A	A	C	C	C	C	C	C
JHI-Hv50k-2016-20896	G/A	1H	173392537	G	G	A	G	G	A	A	A	A	G	G	A	G	A	G	G	G	A	A	A	G	A	G	G	G	G	A	G	G	A	A	G	G	G	G	G	A	G	A	A	A	A	G	A	A	G
BOPA2_12_30498	G/A	1H	174825728	G	G	G	G	G	G	G	G	G	G	G	G	G	G	G	G	G	G	G	G	G	G	G	G	G	G	G	G	G	G	G	G	G	G	G	G	G	G	G	G	G	G	G	G	G	G
JHI-Hv50k-2016-20908	C/T	1H	176531009	C	C	T	C	C	T	T	T	T	C	C	T	C	T	C	C	C	T	T	T	C	T	C	C	C	C	T	C	C	T	T	C	C	C	C	C	T	C	T	T	T	T	C	T	T	C
JHI-Hv50k-2016-20928	G/T	1H	184635167	G	G	G	G	G	G	G	G	G	G	G	G	G	G	G	G	G	G	G	G	G	G	G	G	G	G	G	G	G	G	G	G	G	G	G	G	G	G	G	T	G	G	G	G	G	G
JHI-Hv50k-2016-20930	G/A	1H	185000507	G	A	G	G	A	G	G	G	G	G	A	G	G	G	G	G	G	G	G	G	G	G	G	G	G	G	G	G	G	G	G	G	A	G	A	G	G	G	G	G	G	G	G	G	G	G
JHI-Hv50k-2016-20934	C/T	1H	186451058	C	T	C	C	T	C	C	C	C	C	T	C	C	C	C	C	C	C	C	C	C	C	C	C	C	C	C	C	C	C	C	C	T	C	T	C	C	C	C	C	C	C	C	C	C	C
JHI-Hv50k-2016-20959	G/A	1H	195020010	N	N	N	N	N	N	N	N	N	N	N	N	N	N	N	N	N	N	N	N	N	N	N	N	N	N	N	N	N	N	N	N	N	N	N	N	N	N	N	N	N	N	N	N	N	N
JHI-Hv50k-2016-20967	G/A	1H	200857131	A	A	G	A	A	G	G	G	G	A	A	G	A	G	A	A	G	G	G	G	A	G	G	A	A	A	G	G	G	G	G	G	A	G	A	G	G	G	G	G	G	G	G	G	G	A
JHI-Hv50k-2016-20976	G/T	1H	208102100	G	T	G	G	T	G	G	G	G	G	T	G	G	G	G	G	G	G	G	G	G	G	G	G	G	G	G	G	G	G	G	G	T	G	T	G	G	G	G	G	G	G	G	G	G	G
JHI-Hv50k-2016-20985	G/T	1H	214112973	N	N	N	N	N	N	N	N	N	N	N	N	N	N	N	N	N	N	N	N	N	N	N	N	N	N	N	N	N	N	N	N	N	N	N	N	N	N	N	N	N	N	N	N	N	N
JHI-Hv50k-2016-20994	A/T	1H	217849414	N	N	N	N	N	N	N	N	N	N	N	N	N	N	N	N	N	N	N	N	N	N	N	N	N	N	N	N	N	N	N	N	N	N	N	N	N	N	N	N	N	N	N	N	N	N
JHI-Hv50k-2016-21018	C/T	1H	227252858	C	C	T	C	C	T	T	T	T	C	C	T	C	T	C	C	C	T	T	T	C	T	C	C	C	C	T	C	C	T	T	C	C	C	C	C	T	C	T	T	T	T	C	T	T	C
BOPA2_12_10506	A/G	1H	228030652	A	A	A	A	A	A	A	A	A	A	A	A	A	A	A	A	A	A	A	A	A	A	A	A	A	A	A	A	A	A	A	A	A	A	A	A	A	A	A	G	A	A	A	A	A	A
JHI-Hv50k-2016-21022	G/A	1H	230139006	A	A	G	A	A	G	G	G	G	A	A	G	A	G	A	A	A	G	G	G	A	G	A	A	A	A	G	A	A	G	G	A	A	A	A	A	G	G	G	G	G	G	A	G	G	A
JHI-Hv50k-2016-21026	C/T	1H	232871056	C	C	T	C	C	C	C	C	C	C	C	C	C	T	C	C	C	T	T	T	C	C	C	C	C	C	T	C	C	C	T	C	C	C	C	C	T	C	T	T	C	C	C	C	C	C
JHI-Hv50k-2016-21036	C/A	1H	238851960	C	C	A	C	C	A	A	A	A	C	C	A	C	A	C	C	C	A	A	A	C	C	C	C	C	C	A	C	C	A	A	C	C	C	C	C	A	C	A	A	A	A	C	A	A	C
JHI-Hv50k-2016-21042	G/A	1H	240982740	G	G	A	G	G	A	A	A	A	G	G	A	G	A	G	G	G	A	A	A	G	G	G	G	G	G	A	G	G	A	A	G	G	G	G	G	A	G	A	A	A	A	G	A	A	G
JHI-Hv50k-2016-21053	C/G	1H	247601110	C	C	C	C	C	C	C	C	C	C	C	C	C	C	C	C	C	C	G	C	C	C	C	C	C	C	C	C	C	C	C	C	C	C	C	C	C	C	C	C	C	C	C	C	C	C
BOPA1_ABC14148-1-1-177	A/G	1H	248994856	A	A	A	A	A	A	A	A	A	A	A	A	A	A	A	A	A	A	A	A	A	G	G	A	A	A	A	A	A	A	A	A	A	A	A	A	N	A	A	A	A	A	A	A	A	A
JHI-Hv50k-2016-21063	G/A	1H	251350776	G	A	G	G	A	G	G	G	G	G	A	G	G	G	G	G	G	G	G	G	G	G	G	G	G	G	G	G	G	G	G	G	A	G	A	G	G	G	G	G	G	G	G	G	G	G
JHI-Hv50k-2016-21067	G/A	1H	252344004	G	A	G	G	A	G	G	G	G	G	A	G	G	G	G	G	G	G	G	G	G	G	G	G	G	G	G	G	G	G	G	G	A	G	A	G	G	G	G	G	G	G	G	G	G	G
JHI-Hv50k-2016-21076	C/T	1H	255603658	C	C	T	C	C	C	C	C	C	C	C	C	C	T	C	C	C	T	T	T	C	C	C	C	C	C	C	C	C	C	C	C	C	C	C	C	T	C	T	T	C	C	C	C	C	C
JHI-Hv50k-2016-21079	C/T	1H	256405670	T	T	C	T	T	C	C	C	C	T	T	C	T	C	T	T	C	C	C	C	T	T	T	T	T	T	T	T	T	C	T	C	T	C	T	C	C	C	C	C	C	C	C	C	C	T
JHI-Hv50k-2016-21080	T/C	1H	256407852	C	C	T	C	C	T	T	T	T	C	C	T	C	T	C	C	T	T	T	T	C	T	T	C	C	C	T	T	T	T	T	T	C	T	C	T	T	T	T	T	T	T	T	T	T	C
JHI-Hv50k-2016-21081	A/G	1H	256410175	G	G	A	G	G	A	A	A	A	G	G	A	G	A	G	G	A	A	A	A	G	G	G	G	G	G	G	G	G	A	G	A	G	A	G	A	A	A	A	A	A	A	A	A	A	G
JHI-Hv50k-2016-21086	T/C	1H	256727581	N	N	N	N	N	N	N	N	N	N	N	N	N	N	N	N	N	N	N	N	N	N	N	N	N	N	N	N	N	N	N	N	N	N	N	N	N	N	N	N	N	N	N	N	N	N
JHI-Hv50k-2016-21094	C/T	1H	257313565	C	C	T	C	C	T	T	T	T	C	C	T	C	T	C	C	C	T	T	T	C	C	C	C	C	C	C	C	C	T	C	C	C	C	C	C	T	C	T	T	T	T	C	T	T	C
JHI-Hv50k-2016-21104	C/G	1H	257923924	G	G	C	G	G	C	C	C	C	G	G	C	G	C	G	G	C	C	C	C	G	G	G	G	G	G	G	G	G	C	G	C	G	C	G	C	C	C	C	C	C	C	C	C	C	G
JHI-Hv50k-2016-21127	G/A	1H	258821553	A	A	G	A	A	G	G	G	G	A	A	G	A	G	A	A	G	G	G	G	A	A	A	A	A	A	A	G	G	G	A	G	A	G	A	G	G	G	G	G	G	G	G	G	G	A
JHI-Hv50k-2016-21131	C/T	1H	258936689	T	T	C	T	T	C	C	C	C	T	T	C	T	C	T	T	C	C	C	C	T	C	C	T	T	T	C	C	C	C	C	C	T	C	T	C	C	C	C	C	C	C	C	C	C	T
JHI-Hv50k-2016-21136	T/C	1H	259328440	C	C	T	C	C	T	T	T	T	C	C	T	C	T	C	C	T	T	T	T	C	T	T	C	C	C	T	T	T	T	T	T	C	T	C	T	T	T	T	T	T	T	T	T	T	C
BOPA1_4511-1878	A/T	1H	259329483	A	A	A	A	A	T	T	T	T	A	A	T	A	A	A	A	A	A	A	A	A	A	A	A	A	A	A	A	A	A	A	A	A	A	A	A	A	A	A	A	T	T	A	A	T	A
JHI-Hv50k-2016-21166	C/T	1H	259568791	C	C	T	C	C	T	T	T	T	C	C	T	C	T	C	C	T	T	T	T	C	C	C	C	C	C	C	T	T	C	C	T	C	C	C	T	T	C	T	T	T	T	T	C	T	C
JHI-Hv50k-2016-21173	G/A	1H	259791288	G	G	G	G	G	G	G	G	G	G	G	G	G	G	G	G	G	G	G	G	G	A	A	G	G	G	A	G	G	G	A	G	G	A	G	G	G	G	G	G	G	G	G	G	G	G
JHI-Hv50k-2016-21235	G/C	1H	261275792	C	C	C	C	C	C	C	C	C	C	C	C	C	C	C	C	C	C	C	C	C	G	G	C	C	C	G	C	C	C	G	C	C	G	C	C	C	C	C	C	C	C	C	C	C	C
JHI-Hv50k-2016-21248	A/G	1H	261434597	A	A	A	A	A	A	A	A	A	A	A	A	A	A	A	A	A	A	A	A	A	G	G	A	A	A	G	A	A	A	G	A	A	G	A	A	A	A	A	A	A	A	A	A	A	A
JHI-Hv50k-2016-21238	C/A	1H	261440364	C	A	C	C	A	C	C	C	C	C	A	C	C	C	C	C	C	C	C	C	C	C	C	C	C	C	C	C	C	A	C	C	A	C	A	C	C	C	C	C	C	C	C	A	C	C
JHI-Hv50k-2016-21289	C/T	1H	261672822	C	C	C	C	C	C	C	C	C	C	C	C	C	C	C	C	C	C	C	C	C	T	T	C	C	C	T	C	C	C	T	C	C	T	C	C	C	C	C	C	C	C	C	C	C	C
JHI-Hv50k-2016-21380	T/A	1H	262299433	T	T	A	T	T	A	A	A	A	T	T	A	T	A	T	T	A	A	A	A	T	A	A	T	T	T	A	A	A	T	A	A	T	A	T	A	A	T	A	A	A	A	A	T	A	T
JHI-Hv50k-2016-21397	T/C	1H	262856281	T	T	T	T	T	T	T	T	T	T	T	T	T	T	T	T	T	T	T	T	T	C	C	T	T	T	C	T	T	T	C	T	T	C	T	N	N	T	T	T	T	T	T	T	T	T
JHI-Hv50k-2016-21391	A/C	1H	262882643	A	A	C	A	A	C	C	C	C	A	A	C	A	C	A	A	C	C	C	C	A	C	C	A	A	A	C	C	C	A	C	C	A	C	A	C	C	A	C	C	C	C	C	A	C	A
JHI-Hv50k-2016-21386	T/C	1H	262887147	T	T	T	T	T	T	T	T	T	T	T	T	T	T	T	T	T	T	T	T	T	C	C	T	T	T	C	T	T	T	C	T	T	C	T	T	N	T	T	T	T	T	T	T	T	T
JHI-Hv50k-2016-21445	G/T	1H	263618996	G	G	T	G	G	T	T	T	T	G	G	T	G	T	G	G	T	T	T	T	G	T	T	G	G	G	T	T	T	G	T	T	G	T	G	T	T	G	T	T	T	T	T	G	T	G
JHI-Hv50k-2016-21464	C/G	1H	264057009	C	C	C	C	C	C	C	C	C	C	C	C	C	C	C	C	C	C	C	C	C	G	G	C	C	C	G	C	C	C	G	C	C	G	C	C	C	C	C	C	C	C	C	C	C	C
JHI-Hv50k-2016-21472	A/G	1H	264061950	A	A	G	A	A	G	G	G	G	A	A	G	A	G	A	A	G	G	G	G	A	G	G	A	A	A	G	G	G	A	G	G	A	G	A	G	G	A	G	G	G	G	G	A	G	A
JHI-Hv50k-2016-21478	T/G	1H	264308247	T	T	T	T	T	T	T	T	T	T	T	T	T	T	T	T	T	T	T	T	T	G	G	T	T	T	G	T	T	T	G	T	T	G	T	T	T	T	T	T	T	T	T	T	T	T
JHI-Hv50k-2016-21519	C/A	1H	265252225	C	C	C	C	C	C	C	C	C	C	C	C	C	C	C	C	C	C	C	C	C	A	A	C	C	C	A	C	C	C	A	C	C	A	C	C	C	A	C	C	C	C	C	C	C	C
JHI-Hv50k-2016-21571	G/A	1H	265889366	G	G	G	G	G	G	G	G	G	G	G	G	G	G	G	G	G	G	G	G	G	A	A	G	G	G	A	G	G	G	A	G	G	A	G	G	N	A	G	G	G	G	G	G	G	G
JHI-Hv50k-2016-21574	T/C	1H	265891024	T	T	T	T	T	T	T	T	T	T	T	T	T	T	T	T	T	T	T	T	T	C	C	T	T	T	C	T	T	T	C	T	T	C	T	T	T	C	T	T	T	T	T	T	T	T
JHI-Hv50k-2016-21579	G/T	1H	266090097	G	G	G	G	G	G	G	G	G	G	G	G	G	G	G	G	G	G	G	G	G	T	T	G	G	G	T	G	G	G	T	G	G	T	G	G	N	T	G	G	G	G	G	G	G	G
JHI-Hv50k-2016-21592	C/G	1H	266665138	C	C	G	C	C	G	G	G	G	C	C	G	C	G	C	C	G	G	G	G	C	G	G	C	C	C	G	N	N	C	G	G	C	G	C	G	G	G	G	G	G	G	G	C	G	C
JHI-Hv50k-2016-21604	A/G	1H	266904930	A	A	A	A	A	A	A	A	A	A	A	A	A	A	A	A	A	A	A	A	A	G	G	A	A	A	G	A	A	A	G	A	A	G	A	A	A	G	A	A	A	A	A	A	A	A
JHI-Hv50k-2016-21611	A/T	1H	266908585	A	A	T	A	A	T	T	T	T	A	A	T	A	T	A	A	T	T	T	T	A	T	T	A	A	A	T	T	T	A	T	T	A	T	A	T	T	T	T	T	T	T	T	A	T	A
JHI-Hv50k-2016-21677	G/A	1H	268198915	G	G	A	G	G	A	A	A	A	G	G	A	G	A	G	G	A	A	A	A	G	G	G	G	G	G	G	G	G	G	G	A	G	G	G	A	A	G	A	A	A	A	A	G	A	G
JHI-Hv50k-2016-21679	G/A	1H	268201940	G	G	A	G	G	A	A	A	A	G	G	A	G	A	G	G	A	A	A	A	G	G	G	G	G	G	G	A	A	G	G	A	G	G	G	A	A	G	A	A	A	A	A	G	A	G
JHI-Hv50k-2016-21727	G/T	1H	269158160	T	T	G	T	T	G	G	G	G	T	T	G	T	G	T	T	G	G	G	G	T	G	G	T	T	T	G	G	G	T	G	G	T	G	T	G	G	G	G	G	G	G	G	T	G	T
JHI-Hv50k-2016-21742	T/C	1H	269653631	T	T	C	T	T	C	C	C	C	T	T	C	T	C	T	T	C	C	C	C	T	T	T	T	T	T	T	C	C	T	T	C	T	T	T	C	C	T	C	C	C	C	C	T	C	T
JHI-Hv50k-2016-21751	C/T	1H	269751261	C	C	T	C	C	T	T	T	T	C	C	T	C	T	C	C	T	T	T	T	C	C	C	C	C	C	C	T	T	C	C	T	C	C	C	T	T	C	T	T	T	T	T	C	T	C
JHI-Hv50k-2016-21784	C/T	1H	270367860	N	N	N	N	N	N	N	N	N	N	N	N	N	N	N	N	N	N	N	N	N	N	N	N	N	N	N	N	N	N	N	N	N	N	N	N	N	N	N	N	N	N	N	N	N	N
JHI-Hv50k-2016-21844	G/A	1H	270922024	A	A	G	A	A	G	G	G	G	A	A	G	A	G	A	A	G	G	G	G	A	G	G	A	A	A	G	G	G	A	G	G	A	G	A	G	G	G	G	G	G	G	G	A	G	A
JHI-Hv50k-2016-21846	T/C	1H	271080474	T	T	C	T	T	C	C	C	C	T	T	C	T	C	T	T	C	C	C	C	T	T	T	T	T	T	T	T	T	T	T	C	T	T	T	C	C	T	C	C	C	C	C	T	C	T
JHI-Hv50k-2016-21879	C/G	1H	271810179	C	C	C	C	C	C	C	C	C	C	C	C	C	C	C	C	C	C	C	C	C	G	G	C	C	C	G	C	C	C	G	C	C	G	C	C	C	G	C	C	C	C	C	C	C	C
JHI-Hv50k-2016-21897	G/A	1H	272376143	G	G	G	G	G	G	G	G	G	G	G	G	G	G	G	G	G	G	G	G	G	A	A	G	G	G	A	G	G	G	A	G	G	A	G	G	G	A	G	G	G	G	G	G	G	G
JHI-Hv50k-2016-21903	G/A	1H	272762926	A	A	G	A	A	G	G	G	G	A	A	G	A	G	A	A	G	G	G	G	A	A	G	A	A	A	G	A	A	A	G	G	A	G	A	G	G	G	G	G	G	G	G	A	G	A
JHI-Hv50k-2016-21932	A/G	1H	273711256	G	G	A	G	G	A	A	A	A	G	G	A	G	A	G	G	A	A	A	A	G	G	A	G	G	G	A	G	G	G	A	A	G	A	G	A	A	A	A	A	A	A	A	G	A	G
JHI-Hv50k-2016-21954	C/T	1H	274261042	C	C	C	C	C	C	C	C	C	C	C	C	C	C	C	C	C	C	C	C	C	C	T	C	C	C	T	C	C	C	T	C	C	T	C	C	C	T	C	C	C	C	C	C	C	C
JHI-Hv50k-2016-21966	A/T	1H	274334632	T	T	T	T	T	T	T	T	T	T	T	T	T	T	T	T	T	T	T	T	T	T	A	T	T	T	A	T	T	T	A	T	T	A	T	T	T	A	T	T	T	T	T	T	T	T
JHI-Hv50k-2016-22016	C/T	1H	275037988	C	C	C	C	C	C	C	C	C	C	C	C	C	C	C	C	C	C	C	C	C	C	T	C	C	C	T	C	C	C	T	C	C	T	C	C	C	T	C	C	C	C	C	C	C	C
JHI-Hv50k-2016-22038	G/A	1H	275363861	G	G	G	G	G	G	G	G	G	G	G	G	G	G	G	G	G	G	G	G	G	G	A	G	G	G	A	G	G	G	A	G	G	A	G	G	G	A	G	G	G	G	G	G	G	G
JHI-Hv50k-2016-22058	A/G	1H	275485580	A	A	G	A	A	G	G	G	G	A	A	G	A	G	A	A	G	G	G	G	A	A	A	A	A	A	A	A	A	A	A	G	A	A	A	G	G	A	G	G	G	G	G	A	G	A
JHI-Hv50k-2016-22069	A/G	1H	275954438	A	A	G	A	A	G	G	G	G	A	A	G	A	G	A	A	G	G	G	G	A	A	A	A	A	A	A	A	A	A	A	G	A	A	A	G	G	A	G	G	G	G	G	A	G	A
JHI-Hv50k-2016-22091	C/G	1H	276390168	G	G	C	G	G	C	C	C	C	G	G	C	G	C	G	G	C	C	C	C	G	G	G	G	G	G	G	G	G	G	G	C	G	G	G	C	C	G	C	C	C	C	C	G	C	G
JHI-Hv50k-2016-22123	C/G	1H	277782518	C	C	C	C	C	C	C	C	C	C	C	C	C	C	C	C	C	C	C	C	C	C	G	C	C	C	G	C	C	C	G	C	C	G	C	C	C	G	C	C	C	C	C	C	C	C
JHI-Hv50k-2016-22138	G/A	1H	278365276	G	G	A	G	G	A	A	A	A	G	G	A	G	A	G	G	A	A	A	A	G	G	G	G	G	G	G	G	G	G	G	A	G	G	G	A	A	G	A	A	A	A	A	G	A	G
JHI-Hv50k-2016-22145	G/A	1H	278666625	A	A	G	A	A	G	G	G	G	A	A	G	A	G	A	A	G	G	G	G	A	A	G	A	A	A	G	A	A	A	G	G	A	G	A	G	N	G	G	G	G	G	G	A	G	A
JHI-Hv50k-2016-22200	A/G	1H	280328832	G	G	A	G	G	A	A	A	A	G	G	A	G	A	G	G	A	A	A	A	G	G	A	G	G	G	A	G	G	G	A	A	G	A	G	A	A	A	A	A	A	A	A	G	A	G
JHI-Hv50k-2016-22255	C/A	1H	280712482	C	C	C	C	C	C	C	C	C	C	C	C	C	C	C	C	C	C	C	C	C	C	A	C	C	C	A	C	C	C	A	C	C	A	C	C	C	A	C	C	C	C	C	C	C	C
JHI-Hv50k-2016-22269	G/T	1H	281046018	N	N	N	N	N	N	N	N	N	N	N	N	N	N	N	N	N	N	N	N	N	N	N	N	N	N	N	N	N	N	N	N	N	N	N	N	N	N	N	N	N	N	N	N	N	N
JHI-Hv50k-2016-22293	C/T	1H	281694414	C	C	T	C	C	T	T	T	T	C	C	T	C	T	C	C	T	T	T	T	C	C	C	C	C	C	C	C	C	C	C	T	C	C	C	T	T	C	T	T	T	T	T	C	T	C
JHI-Hv50k-2016-22309	G/C	1H	281709265	C	C	G	C	C	G	G	G	G	C	C	G	C	G	C	C	G	G	G	G	C	C	C	C	C	C	C	C	C	C	C	G	C	C	C	G	G	C	G	G	G	G	G	C	G	C
JHI-Hv50k-2016-22318	G/C	1H	282095901	C	C	G	C	C	G	G	G	G	C	C	G	C	G	C	C	G	G	G	G	C	C	G	C	C	C	G	G	G	C	G	G	C	G	C	G	G	G	G	G	G	G	G	C	G	C
JHI-Hv50k-2016-22324	C/T	1H	282332359	C	C	T	C	C	T	T	T	T	C	C	T	C	T	C	C	T	T	T	T	C	C	C	C	C	C	C	C	C	C	C	T	C	C	C	T	T	C	T	T	T	T	T	C	T	C
JHI-Hv50k-2016-22328	G/T	1H	282395221	G	G	G	G	G	G	G	G	G	G	G	G	G	G	G	G	G	G	G	G	G	G	T	G	G	G	T	G	G	G	T	G	G	T	G	G	G	T	G	G	G	G	G	G	G	G
JHI-Hv50k-2016-22341	C/T	1H	282735502	T	T	C	T	T	C	C	C	C	T	T	C	T	C	T	T	C	C	C	C	T	T	C	T	T	T	C	C	C	T	C	C	T	C	T	C	N	C	C	C	C	C	C	T	C	T
JHI-Hv50k-2016-22354	G/T	1H	283189934	T	T	G	T	T	G	G	G	G	T	T	G	T	G	T	T	G	G	G	G	T	T	G	T	T	T	G	G	G	T	G	G	T	G	T	G	N	G	G	G	G	G	G	T	G	T
JHI-Hv50k-2016-22373	T/C	1H	284127686	T	T	T	T	T	T	T	T	T	T	T	T	T	T	T	T	T	T	T	T	T	T	C	T	T	T	C	T	T	T	C	T	T	C	T	T	T	C	T	T	T	T	T	T	T	T
JHI-Hv50k-2016-22410	A/G	1H	284346603	A	A	G	A	A	G	G	G	G	A	A	G	A	G	A	A	G	G	G	G	A	A	A	A	A	A	A	A	A	A	A	G	A	A	A	G	G	A	G	G	G	G	G	A	G	A
JHI-Hv50k-2016-22442	T/A	1H	284622625	A	A	T	A	A	T	T	T	T	A	A	T	A	T	A	A	T	T	T	T	A	A	A	A	A	A	A	A	A	A	A	T	A	A	A	T	T	A	T	T	T	T	T	A	T	A
JHI-Hv50k-2016-22497	G/C	1H	286172414	C	C	G	C	C	G	G	G	G	C	C	G	C	G	C	C	G	G	G	G	C	C	G	C	C	C	G	G	G	C	G	G	C	G	C	G	G	G	G	G	G	G	G	C	G	C
JHI-Hv50k-2016-22526	T/A	1H	286846245	T	T	T	T	T	T	T	T	T	T	T	T	T	T	T	T	T	T	T	T	T	T	A	T	T	T	A	T	T	T	A	T	T	A	T	T	T	A	T	T	T	T	T	T	T	T
JHI-Hv50k-2016-22546	G/A	1H	286877287	A	A	G	A	A	G	G	G	G	A	A	G	A	G	A	A	G	G	G	G	A	A	G	A	A	A	G	G	G	A	G	G	A	G	A	G	G	G	G	G	G	G	G	A	G	A
JHI-Hv50k-2016-22575	C/T	1H	287275722	T	T	C	T	T	C	C	C	C	T	T	C	T	C	T	T	C	C	C	C	T	T	C	T	T	T	C	C	C	T	C	C	T	C	T	C	C	C	C	C	C	C	C	T	C	T
JHI-Hv50k-2016-22580	T/A	1H	287278540	T	T	A	T	T	A	A	A	A	T	T	A	T	A	T	T	A	A	A	A	T	T	A	T	T	T	A	A	A	T	A	A	T	A	T	A	A	A	A	A	A	A	A	T	A	T
JHI-Hv50k-2016-22586	G/C	1H	287352331	N	N	N	N	N	N	N	N	N	N	N	N	N	N	N	N	N	N	N	N	N	N	N	N	N	N	N	N	N	N	N	N	N	N	N	N	N	N	N	N	N	N	N	N	N	N
JHI-Hv50k-2016-22596	T/C	1H	287602597	T	T	T	T	T	T	T	T	T	T	T	T	T	T	T	T	T	T	T	T	T	T	C	T	T	T	C	T	T	T	C	T	T	C	T	T	T	C	T	T	T	T	T	T	T	T
JHI-Hv50k-2016-22624	A/G	1H	288097527	A	A	A	A	A	A	A	A	A	A	A	A	A	A	A	A	A	A	A	A	A	A	G	A	A	A	G	A	A	A	G	A	A	G	A	A	A	G	A	A	A	A	A	A	A	A
BOPA2_12_30306	A/G	1H	288110696	A	A	A	A	A	A	A	A	A	A	A	A	A	A	A	A	A	A	A	A	A	A	G	A	A	A	G	A	A	A	G	A	A	G	A	A	N	G	A	A	A	A	A	A	A	A
JHI-Hv50k-2016-22690	T/A	1H	288528705	T	T	T	T	T	T	T	T	T	T	T	T	T	T	T	T	T	T	T	T	T	T	A	T	T	T	A	A	A	T	A	T	T	A	T	T	T	A	T	T	T	T	T	T	T	T
JHI-Hv50k-2016-22726	G/A	1H	288793487	G	G	G	G	G	G	G	G	G	G	G	G	G	G	G	G	G	G	G	G	G	G	A	G	G	G	A	A	A	G	A	G	G	A	G	G	G	A	G	G	G	G	G	G	G	G
JHI-Hv50k-2016-22744	G/T	1H	289318680	G	T	G	T	T	G	G	G	G	T	T	G	G	G	T	G	G	G	G	G	G	T	G	T	G	T	G	G	G	T	G	G	T	G	T	G	G	T	G	G	G	G	G	T	G	G
JHI-Hv50k-2016-22762	G/T	1H	289521358	G	G	G	G	G	T	T	T	T	G	G	T	G	G	G	G	G	G	G	G	T	G	T	G	G	G	T	T	T	G	G	G	G	T	G	G	G	G	G	G	T	T	G	G	T	G
JHI-Hv50k-2016-22760	G/A	1H	289524917	G	A	G	A	A	G	G	G	G	A	A	G	G	G	A	G	G	G	G	G	G	A	G	A	G	A	G	G	G	A	G	G	A	G	A	G	G	A	G	G	G	G	G	A	G	G
JHI-Hv50k-2016-22816	G/T	1H	290180708	G	T	G	T	T	G	G	G	G	T	T	G	G	G	T	G	G	G	G	G	G	T	G	T	G	T	G	G	G	T	G	G	T	G	T	G	G	T	G	G	G	G	G	T	G	G
JHI-Hv50k-2016-22829	T/C	1H	290664854	C	T	C	T	T	T	T	T	T	T	T	T	C	C	T	C	C	C	C	C	T	T	T	T	C	T	C	T	T	T	C	C	T	C	T	C	C	T	C	C	T	T	C	T	T	C
JHI-Hv50k-2016-22836	T/C	1H	291669843	C	T	C	T	T	T	T	T	T	T	T	T	C	C	T	T	C	C	C	C	T	T	T	T	T	T	T	T	C	T	C	C	T	C	T	C	N	T	C	C	T	T	C	T	T	C
JHI-Hv50k-2016-22850	G/A	1H	292180451	G	A	G	A	A	G	G	G	G	A	A	G	G	G	A	A	G	G	G	G	G	A	G	A	A	A	G	G	G	A	G	G	A	G	A	G	G	A	G	G	G	G	G	A	G	G
JHI-Hv50k-2016-22858	C/T	1H	292536879	T	C	T	C	C	C	C	C	C	C	C	C	T	T	C	C	T	T	T	T	C	C	C	C	C	C	C	C	T	C	T	T	C	T	C	T	T	C	T	T	C	C	T	C	C	T
JHI-Hv50k-2016-22859	T/C	1H	292657673	T	C	T	C	C	T	T	T	T	C	C	T	T	T	C	C	T	T	T	T	T	C	T	C	C	C	T	C	T	C	T	T	C	T	C	T	T	C	T	T	T	T	T	C	T	T
JHI-Hv50k-2016-22869	C/T	1H	292976231	T	C	T	C	C	C	C	C	C	C	C	C	T	T	C	C	T	T	T	T	C	C	C	C	C	C	C	C	T	C	T	T	C	T	C	T	T	C	T	T	C	C	T	C	C	T
JHI-Hv50k-2016-22875	T/C	1H	293268731	C	T	C	T	T	T	T	T	T	T	T	T	C	C	T	T	C	C	C	C	T	T	T	T	T	T	T	T	C	T	C	C	T	C	T	C	N	T	C	C	T	T	C	T	T	C
JHI-Hv50k-2016-22885	C/T	1H	293670251	C	T	C	T	T	C	C	C	C	T	T	C	C	C	T	T	C	C	C	C	C	T	C	T	T	T	C	C	C	T	C	C	T	C	T	C	C	T	C	C	C	C	C	T	C	C
JHI-Hv50k-2016-22887	C/T	1H	293674322	C	T	C	T	T	C	C	C	C	T	T	C	C	C	T	T	C	C	C	C	C	T	C	T	T	T	C	C	C	T	C	C	T	C	T	C	C	T	C	C	C	C	C	T	C	C
JHI-Hv50k-2016-22898	G/A	1H	294164501	G	A	G	A	A	G	G	G	G	A	A	G	G	G	A	A	G	G	G	G	G	A	G	A	A	A	G	A	G	A	G	G	A	G	A	G	G	A	G	G	G	G	G	A	G	G
JHI-Hv50k-2016-22894	T/G	1H	294168816	T	G	T	G	G	T	T	T	T	G	G	T	T	T	G	G	T	T	T	T	T	G	T	G	G	G	T	G	T	G	T	T	G	T	G	T	N	G	T	T	T	T	T	G	T	T
JHI-Hv50k-2016-22927	C/T	1H	294733886	T	C	T	C	C	C	C	C	C	C	C	C	T	T	C	C	T	T	T	T	C	C	C	C	C	C	C	C	C	C	T	T	C	T	C	T	T	C	T	T	C	C	T	C	C	T
SCRI_RS_193640	G/A	1H	296533205	A	G	A	G	G	G	G	G	G	G	G	G	A	A	G	G	A	A	A	A	G	G	G	G	G	G	G	G	G	G	A	A	G	A	G	A	A	G	A	A	G	G	A	G	G	A
JHI-Hv50k-2016-23022	C/T	1H	296535809	T	C	T	C	C	C	C	C	C	C	C	C	T	T	C	C	T	T	T	T	C	C	C	C	C	C	C	C	C	C	T	T	C	T	C	T	T	C	T	T	C	C	T	C	C	T
JHI-Hv50k-2016-23021	G/A	1H	296536579	G	A	G	A	A	G	G	G	G	A	A	G	G	G	A	A	G	G	G	G	G	A	G	A	A	A	G	G	G	A	G	G	A	G	A	G	G	A	G	G	G	G	G	A	G	G
JHI-Hv50k-2016-23034	G/A	1H	296967773	N	N	N	N	N	N	N	N	N	N	N	N	N	N	N	N	N	N	N	N	N	N	N	N	N	N	N	N	N	N	N	N	N	N	N	N	N	N	N	N	N	N	N	N	N	N
JHI-Hv50k-2016-23041	C/T	1H	297092292	T	C	T	C	C	C	C	C	C	C	C	C	T	T	C	C	T	T	T	T	C	C	C	C	C	C	C	C	C	C	T	T	C	T	C	T	T	C	T	T	C	C	T	C	C	T
JHI-Hv50k-2016-23064	T/C	1H	297334230	C	T	C	T	T	T	T	T	T	T	T	T	C	C	T	T	C	C	C	C	T	T	T	T	T	T	T	T	T	T	C	C	T	C	T	C	C	T	C	C	T	T	C	T	T	C
SCRI_RS_141511	A/G	1H	297414672	G	A	G	A	A	A	A	A	A	A	A	A	G	G	A	A	G	G	G	G	A	A	A	A	A	A	A	A	A	A	G	G	A	G	A	G	G	A	G	G	A	A	G	A	A	G
BOPA1_2851-848	G/A	1H	297728534	A	G	A	G	G	G	G	G	G	G	G	G	A	A	G	G	A	A	A	A	G	G	G	G	G	G	G	G	G	G	A	A	G	A	G	A	N	G	A	A	G	G	A	G	G	A
JHI-Hv50k-2016-23106	G/A	1H	297728534	A	G	A	G	G	G	G	G	G	G	G	G	A	A	G	G	A	A	A	A	G	G	G	G	G	G	G	G	G	G	A	A	G	A	G	A	N	G	A	A	G	G	A	G	G	A
JHI-Hv50k-2016-23109	G/A	1H	297730969	A	G	A	G	G	G	G	G	G	G	G	G	A	A	G	G	A	A	A	A	G	G	G	G	G	G	A	G	G	G	A	A	G	A	G	A	A	G	A	A	G	G	A	G	G	A
JHI-Hv50k-2016-23159	G/C	1H	298101551	G	C	G	C	C	G	G	G	G	C	C	G	G	G	C	C	G	G	G	G	G	C	G	C	C	C	G	G	G	C	G	G	C	G	C	G	G	C	G	G	G	G	G	C	G	G
JHI-Hv50k-2016-23189	A/T	1H	298125194	T	A	T	A	A	T	T	T	T	A	A	T	T	T	A	A	T	T	T	T	T	A	T	A	A	A	T	A	T	A	T	T	A	T	A	T	T	A	T	T	T	T	T	A	T	T
JHI-Hv50k-2016-23192	C/T	1H	298831042	C	C	T	C	C	C	C	C	C	C	C	C	C	T	C	C	C	T	T	T	C	C	C	C	C	C	C	C	C	C	C	C	C	C	C	C	T	C	T	T	C	C	C	C	C	C
BOPA2_12_30562	G/A	1H	298838723	G	G	G	G	G	A	A	A	A	G	G	A	G	G	G	G	G	G	G	G	A	G	A	G	G	G	A	G	A	A	G	G	G	G	G	G	G	G	G	G	A	A	G	G	A	G
JHI-Hv50k-2016-23217	G/A	1H	300184449	G	A	G	G	A	G	G	G	G	G	A	G	G	G	G	G	G	G	G	G	G	G	G	G	G	G	G	G	G	G	G	G	A	G	A	G	G	G	G	G	G	G	G	G	G	G
BOPA2_12_30043	G/A	1H	300639088	G	G	G	G	G	A	A	A	A	G	G	A	G	G	G	G	G	G	G	G	A	G	A	G	G	G	A	G	A	A	G	G	G	G	G	G	G	G	G	G	A	A	G	G	A	G
BOPA2_12_10489	A/G	1H	304795182	A	A	A	A	A	A	A	A	A	A	A	A	A	A	A	A	A	A	A	A	A	A	A	A	A	A	A	A	G	A	A	A	A	A	A	A	N	A	A	A	A	A	A	A	A	A
JHI-Hv50k-2016-23277	C/A	1H	304925095	C	C	C	C	C	A	A	A	A	C	C	A	A	C	C	C	C	C	C	C	A	C	A	C	C	C	A	C	A	A	C	C	C	C	C	C	C	C	C	C	A	A	C	C	A	A
JHI-Hv50k-2016-23273	T/G	1H	304985042	T	T	G	T	T	T	T	T	T	T	T	T	T	G	T	T	T	G	G	G	T	T	T	T	T	T	T	T	T	T	T	T	T	T	T	T	G	T	G	G	T	T	T	T	T	T
BOPA2_12_10300	A/G	1H	305683586	A	A	A	A	A	G	G	G	G	A	A	G	A	A	A	A	A	A	A	A	A	A	G	A	A	A	G	A	A	G	A	A	A	A	A	A	A	A	A	A	G	G	A	A	G	A
JHI-Hv50k-2016-23330	A/G	1H	305960498	A	A	G	A	A	A	A	A	A	A	A	A	A	G	A	A	A	G	G	G	A	A	A	A	A	A	A	A	A	A	A	A	A	G	A	A	G	A	G	G	A	A	A	A	A	A
BOPA1_ABC11913-1-1-104	G/C	1H	306533607	G	G	G	G	G	C	C	C	C	G	G	C	C	G	G	G	G	G	G	G	G	G	C	G	G	G	C	G	C	C	G	G	G	G	G	G	G	G	G	G	C	C	G	G	C	C
JHI-Hv50k-2016-23368	C/T	1H	307010067	C	C	C	C	C	T	T	T	T	T	C	T	T	C	C	T	C	C	C	C	C	C	T	C	T	T	T	C	T	T	C	C	C	C	C	C	C	C	C	C	T	T	C	C	T	T
JHI-Hv50k-2016-23394	G/T	1H	307492706	G	G	G	G	G	T	T	T	T	T	G	T	T	G	G	T	G	G	G	G	G	G	T	G	T	T	T	G	T	T	G	G	G	G	G	G	G	G	G	G	T	T	G	G	T	T
BOPA1_7090-1260	A/G	1H	308262183	A	A	A	A	A	G	G	G	G	A	A	G	A	A	A	A	A	A	A	A	A	A	G	A	A	A	G	A	A	G	A	A	A	A	A	A	A	A	A	A	G	G	A	A	G	A
JHI-Hv50k-2016-23414	C/G	1H	308267661	G	C	G	G	C	G	G	G	G	G	C	G	G	G	G	G	G	G	G	G	G	G	G	G	G	G	G	G	G	G	G	G	C	G	C	G	G	G	G	G	G	G	G	G	G	G
BOPA1_1866-866	A/C	1H	308808104	A	A	A	A	A	C	C	C	C	A	A	C	A	A	A	A	A	A	A	A	A	A	C	A	A	A	C	A	A	C	A	A	A	A	A	A	A	A	A	A	C	C	A	A	C	A
BOPA2_12_30404	A/C	1H	308808104	A	A	A	A	A	C	C	C	C	A	A	C	A	A	A	A	A	A	A	A	A	A	C	A	A	A	C	A	A	C	A	A	A	A	A	A	A	A	A	A	C	C	A	A	C	A
JHI-Hv50k-2016-23430	G/A	1H	309098599	G	A	G	A	A	G	G	G	G	G	A	G	G	G	A	G	G	G	G	G	A	A	G	G	G	G	G	G	G	G	G	G	A	G	A	G	N	G	G	G	G	G	G	A	G	G
BOPA2_12_31381	A/G	1H	309775495	A	G	A	G	G	A	A	A	A	A	G	A	A	A	G	A	A	A	A	A	G	G	A	A	A	A	A	A	A	A	A	A	G	A	G	A	A	A	A	A	A	A	A	G	A	A
JHI-Hv50k-2016-23486	T/C	1H	309783816	T	C	T	C	C	T	T	T	T	T	C	T	T	T	C	T	T	T	T	T	C	C	T	T	T	T	T	T	T	T	T	T	C	T	C	T	N	T	T	T	T	T	T	C	T	T
JHI-Hv50k-2016-23511	A/G	1H	310020255	A	G	A	G	G	G	G	G	G	A	G	G	G	A	G	A	A	A	A	A	G	G	A	A	A	A	G	G	G	G	A	A	G	A	G	A	A	A	A	A	G	G	A	G	G	G
JHI-Hv50k-2016-23499	C/T	1H	310044107	C	T	C	T	T	C	C	C	C	C	T	C	C	C	T	C	C	C	C	C	T	T	C	C	C	C	C	C	C	C	C	C	T	C	T	C	C	C	C	C	C	C	C	T	C	C
JHI-Hv50k-2016-23586	G/C	1H	311180138	C	G	C	G	G	G	G	G	G	C	G	G	G	C	G	C	C	C	C	C	G	G	C	C	C	C	G	G	G	G	C	C	G	C	G	C	C	C	G	C	G	G	C	G	C	G
JHI-Hv50k-2016-23594	A/G	1H	311281241	A	G	A	G	G	G	G	G	G	A	G	G	G	A	G	A	A	A	A	A	G	G	A	A	A	A	G	G	G	G	G	A	G	A	G	A	A	A	G	A	G	G	A	G	A	G
JHI-Hv50k-2016-23613	C/T	1H	311594109	C	T	C	T	T	C	C	C	C	C	T	C	C	C	T	C	C	C	C	C	T	T	C	C	C	C	C	C	C	C	C	C	T	C	T	C	C	C	C	C	C	C	C	T	C	C
JHI-Hv50k-2016-23624	G/A	1H	311782712	G	A	G	A	A	G	G	G	G	G	A	G	G	G	A	G	G	G	G	G	A	A	G	G	G	G	G	G	G	G	A	G	A	G	A	G	G	G	G	G	G	G	G	A	G	G
JHI-Hv50k-2016-23640	C/T	1H	311792290	C	C	T	C	C	C	C	C	C	C	C	C	C	T	C	C	T	T	T	T	C	C	C	C	C	C	C	T	C	C	C	T	C	T	C	T	T	C	C	T	C	C	T	C	T	C
JHI-Hv50k-2016-23647	A/G	1H	311909500	A	G	A	G	G	A	A	A	A	A	G	A	A	A	G	A	A	A	A	A	G	G	A	A	A	A	A	A	A	A	A	A	G	A	G	A	A	A	A	A	A	A	A	G	A	A
JHI-Hv50k-2016-23670	A/T	1H	312086642	T	A	T	T	A	T	T	T	T	T	A	T	T	T	T	T	T	T	T	T	T	T	T	T	T	T	T	T	T	T	T	T	A	T	A	T	T	T	T	T	T	T	T	T	T	T
SCRI_RS_124377	G/A	1H	312376845	G	G	A	G	G	G	G	G	G	G	G	G	G	A	G	G	A	A	A	A	G	G	G	G	G	G	G	G	G	G	G	A	G	A	G	A	N	G	G	A	G	G	A	G	A	G
JHI-Hv50k-2016-23694	T/C	1H	312377430	T	T	C	T	T	T	T	T	T	T	T	T	T	C	T	T	C	C	C	C	T	T	T	T	T	T	T	T	T	T	T	C	T	C	T	C	C	T	T	C	T	T	C	T	C	T
JHI-Hv50k-2016-23706	T/C	1H	312425755	T	T	C	T	T	T	T	T	T	T	T	T	T	C	T	T	C	C	C	C	T	T	T	T	T	T	T	T	T	T	T	C	T	C	T	C	C	T	T	C	T	T	C	T	C	T
JHI-Hv50k-2016-23721	G/A	1H	312961557	G	G	A	G	G	G	G	G	G	G	G	G	G	A	G	G	A	A	A	A	G	G	G	G	G	G	G	G	G	G	G	A	G	A	G	A	A	G	G	A	G	G	A	G	A	G
JHI-Hv50k-2016-23727	A/G	1H	313072983	A	A	G	A	A	A	A	A	A	A	A	A	A	G	A	A	G	G	G	G	A	A	A	A	A	A	A	A	A	A	A	G	A	G	A	G	G	A	A	G	A	A	G	A	G	A
BOPA1_4020-643	A/T	1H	313531156	A	A	T	A	A	A	A	A	A	A	A	A	A	T	A	A	T	T	T	T	A	A	A	A	A	A	A	A	A	A	A	T	A	T	A	T	T	A	A	T	A	A	T	A	T	A
JHI-Hv50k-2016-23754	A/T	1H	313531156	A	A	T	A	A	A	A	A	A	A	A	A	A	T	A	A	T	T	T	T	A	A	A	A	A	A	A	A	A	A	A	T	A	T	A	T	T	A	A	T	A	A	T	A	T	A
JHI-Hv50k-2016-23818	C/T	1H	314358312	C	C	T	C	C	C	C	C	C	C	C	C	C	T	C	C	T	T	T	T	C	C	C	C	C	C	C	C	C	C	C	T	C	T	C	T	T	C	C	T	C	C	T	C	T	C
SCRI_RS_143927	G/A	1H	314358312	G	G	A	G	G	G	G	G	G	G	G	G	G	A	G	G	A	A	A	A	G	G	G	G	G	G	G	G	G	G	G	A	G	A	G	A	A	G	G	A	G	G	A	G	A	G
SCRI_RS_189586	T/C	1H	314625224	T	T	C	T	T	T	T	T	T	T	T	T	T	C	T	T	C	C	C	C	T	T	T	T	T	T	T	T	T	T	T	C	T	C	T	C	C	T	T	C	T	T	C	T	C	T
JHI-Hv50k-2016-23829	C/T	1H	314628244	C	C	T	C	C	C	C	C	C	C	C	C	C	T	C	C	T	T	T	T	C	C	C	C	C	C	C	C	C	C	C	T	C	T	C	T	T	C	C	T	C	C	T	C	T	C
JHI-Hv50k-2016-23852	G/T	1H	315077992	T	T	G	T	T	G	G	G	G	T	T	G	G	G	T	T	G	G	G	G	T	T	T	T	T	T	G	T	G	G	T	G	T	G	T	G	G	T	G	G	G	G	G	T	G	G
BOPA2_12_31208	C/G	1H	315281923	C	C	G	C	C	C	C	C	C	C	C	C	C	G	C	C	G	G	G	G	C	C	C	C	C	C	C	C	C	C	C	G	C	G	C	G	G	C	C	G	C	C	G	C	G	C
JHI-Hv50k-2016-23940	C/A	1H	315894235	C	A	C	A	A	A	A	A	A	C	A	A	C	C	A	C	C	C	C	C	A	A	C	C	C	C	A	A	C	A	A	C	A	C	A	C	C	C	C	C	A	A	C	A	C	C
JHI-Hv50k-2016-23949	A/G	1H	316189584	A	G	A	G	G	A	A	A	A	A	G	A	A	A	G	A	A	A	A	A	G	G	A	A	A	A	A	G	A	A	A	A	G	A	G	A	A	A	A	A	A	A	A	G	A	A
JHI-Hv50k-2016-23975	G/A	1H	316502141	G	A	G	A	A	A	A	A	A	G	A	A	G	G	A	G	G	G	G	G	A	A	G	G	G	G	A	A	G	A	A	G	A	G	A	G	G	G	G	G	A	A	G	A	G	G
JHI-Hv50k-2016-24013	G/A	1H	317165849	G	G	A	G	G	G	G	G	G	G	G	G	G	A	G	G	A	A	A	A	G	G	G	G	G	G	G	G	G	G	G	A	G	A	G	A	A	G	G	A	G	G	A	G	A	G
BOPA1_4163-1786	G/A	1H	317349136	G	G	G	G	G	A	A	A	A	G	G	A	G	G	G	G	G	G	G	G	A	G	A	G	G	G	A	G	A	A	G	G	G	G	G	G	G	G	G	G	A	A	G	G	A	G
SCRI_RS_186830	T/C	1H	318612652	T	C	T	C	C	C	C	C	C	T	C	C	T	T	C	T	T	T	T	T	C	C	T	T	T	T	C	C	T	C	C	T	C	T	C	T	T	T	T	T	C	C	T	C	T	T
JHI-Hv50k-2016-24165	A/G	1H	319690671	A	A	G	A	A	A	A	A	A	A	A	A	A	G	A	A	G	G	G	G	A	A	A	A	A	A	A	A	A	A	A	G	A	G	A	G	G	A	A	G	A	A	G	A	G	A
JHI-Hv50k-2016-24315	G/T	1H	320677778	G	T	G	T	T	T	T	T	T	G	T	T	G	G	T	G	G	G	G	G	T	T	G	G	G	G	T	T	G	T	T	G	T	G	T	G	G	G	G	G	T	T	G	T	G	G
JHI-Hv50k-2016-24407	C/T	1H	322935784	C	C	T	C	C	C	C	C	C	C	C	C	C	T	C	C	T	T	T	T	C	C	C	C	C	C	C	C	C	C	C	T	C	T	C	T	N	C	C	T	C	C	T	C	T	C
SCRI_RS_213103	C/T	1H	322937018	C	C	T	C	C	C	C	C	C	C	C	C	C	T	C	C	T	T	T	T	C	C	C	C	C	C	C	C	C	C	C	T	C	T	C	T	T	C	C	T	C	C	T	C	T	C
JHI-Hv50k-2016-24426	G/A	1H	323379318	G	A	G	A	A	G	G	G	G	G	A	G	G	G	A	G	G	G	G	G	A	A	G	G	G	G	G	G	G	A	G	G	A	G	A	G	G	G	G	G	G	G	G	A	G	G
JHI-Hv50k-2016-24433	G/A	1H	323568823	G	G	A	G	G	G	G	G	G	G	G	G	G	A	G	G	A	A	A	A	G	G	G	G	G	G	G	G	G	G	G	A	G	A	G	A	A	G	G	A	G	G	A	G	A	G
JHI-Hv50k-2016-24486	G/A	1H	324227497	G	A	G	A	A	G	G	G	G	G	A	G	G	G	A	G	G	G	G	G	A	A	A	G	G	G	G	G	G	A	G	G	A	G	A	G	G	G	G	G	G	G	G	A	G	G
JHI-Hv50k-2016-24484	A/G	1H	324227782	G	G	A	G	G	A	A	A	A	G	G	A	G	A	G	G	A	A	A	A	G	G	G	G	G	G	A	G	G	G	G	A	G	A	G	A	A	G	G	A	A	A	A	G	A	G
JHI-Hv50k-2016-24508	T/C	1H	324981981	T	C	T	C	C	T	T	T	T	T	C	T	T	T	C	T	T	T	T	T	T	C	T	T	T	T	T	T	T	C	T	T	C	T	C	T	T	T	T	T	T	T	T	C	T	T
JHI-Hv50k-2016-24530	G/A	1H	324983607	G	A	G	A	A	G	G	G	G	G	A	G	G	G	A	G	G	G	G	G	G	A	G	G	G	G	G	G	G	A	G	G	A	G	A	G	G	G	G	G	G	G	G	A	G	G
JHI-Hv50k-2016-24542	C/A	1H	325205357	C	A	C	C	A	C	C	C	C	C	A	C	C	C	C	C	C	C	C	C	C	A	A	C	C	C	C	C	C	A	C	C	A	C	A	C	C	C	C	C	C	C	C	A	C	C
JHI-Hv50k-2016-24536	T/C	1H	325208595	T	C	T	T	C	T	T	T	T	T	C	T	T	T	T	T	T	T	T	T	T	C	T	T	T	T	T	T	T	C	T	T	C	T	C	T	T	T	T	T	T	T	T	C	T	T
JHI-Hv50k-2016-24582	C/T	1H	325215050	C	T	C	C	T	C	C	C	C	C	T	C	C	C	C	C	C	C	C	C	C	T	C	C	C	C	C	C	C	T	C	C	T	C	T	C	C	C	C	C	C	C	C	T	C	C
JHI-Hv50k-2016-24600	G/A	1H	325457163	G	G	A	G	G	G	G	G	G	G	G	G	G	A	G	G	G	A	A	A	G	G	G	G	G	G	G	G	G	G	G	G	G	A	G	G	A	G	G	A	G	G	G	G	A	G
JHI-Hv50k-2016-24596	G/C	1H	325462484	G	G	C	G	G	G	G	G	G	G	G	G	G	C	G	G	G	C	C	C	G	G	G	G	G	G	C	G	G	G	C	G	G	C	G	G	C	G	G	G	G	G	G	G	C	G
JHI-Hv50k-2016-24624	A/G	1H	325883858	A	G	A	A	G	G	G	G	G	A	G	G	A	A	A	A	A	A	A	A	A	G	A	A	A	A	A	A	A	G	A	A	G	A	G	A	A	A	A	A	G	G	A	G	A	A
JHI-Hv50k-2016-24633	C/T	1H	326051296	C	T	C	C	T	T	T	T	T	T	T	T	C	C	C	T	C	C	C	C	C	T	T	C	T	T	C	C	C	T	C	C	T	C	T	C	C	C	C	T	T	T	C	T	C	C
JHI-Hv50k-2016-24648	G/A	1H	326245393	G	G	A	G	G	G	G	G	G	G	G	G	G	A	G	G	G	A	A	A	G	G	G	G	G	G	G	G	G	G	A	G	G	A	G	G	N	G	G	G	G	G	G	G	A	G
JHI-Hv50k-2016-24730	G/A	1H	327636011	G	G	A	G	G	G	G	G	G	G	G	G	G	A	G	G	G	A	A	A	G	G	G	G	G	G	A	G	G	G	A	G	G	A	G	G	A	G	G	G	G	G	G	G	A	G
JHI-Hv50k-2016-24745	C/T	1H	327803074	N	N	N	N	N	N	N	N	N	N	N	N	N	N	N	N	N	N	N	N	N	N	N	N	N	N	N	N	N	N	N	N	N	N	N	N	N	N	N	N	N	N	N	N	N	N
JHI-Hv50k-2016-24762	T/C	1H	328466564	T	T	C	T	T	T	T	T	T	T	T	T	T	C	T	T	T	C	C	C	T	T	T	T	T	T	C	T	T	T	C	T	T	C	T	T	C	T	T	T	T	T	T	T	C	T
SCRI_RS_155439	C/G	1H	328470271	C	C	G	C	C	C	C	C	C	C	C	C	C	G	C	C	C	G	G	G	C	C	C	C	C	C	G	C	C	C	G	C	C	G	C	C	G	C	C	C	C	C	C	C	G	C
SCRI_RS_7197	G/A	1H	329203753	A	A	A	G	A	A	A	A	A	A	A	A	G	G	G	A	G	G	G	G	G	A	A	G	A	A	A	G	G	A	G	G	A	G	A	G	A	A	G	A	A	A	G	A	G	G
JHI-Hv50k-2016-24851	T/C	1H	329205737	C	C	C	T	C	C	C	C	C	C	C	C	T	T	T	C	T	T	T	T	T	C	C	T	C	C	T	T	T	C	T	T	C	T	C	T	C	C	T	C	C	C	T	C	T	T
SCRI_RS_132604	T/C	1H	329205798	C	C	C	T	C	C	C	C	C	C	C	C	T	T	T	C	T	T	T	T	T	C	C	T	C	C	T	T	T	C	T	T	C	T	C	T	C	C	T	C	C	C	T	C	T	T
JHI-Hv50k-2016-24838	A/T	1H	329207310	A	A	A	T	A	A	A	A	A	A	A	A	T	T	T	A	T	T	T	T	T	A	A	T	A	A	T	T	T	A	T	T	A	T	A	T	A	A	T	A	A	A	T	A	T	T
JHI-Hv50k-2016-24899	C/A	1H	329364962	C	A	C	C	C	C	C	C	C	C	A	C	C	C	C	C	C	C	C	C	C	A	C	C	C	C	C	C	C	A	C	C	A	C	A	C	C	C	C	C	C	C	C	A	C	C
JHI-Hv50k-2016-24903	A/C	1H	329711329	A	A	C	A	A	A	A	A	A	A	A	A	C	A	A	A	A	A	A	A	A	A	A	A	A	A	A	C	A	C	A	A	A	C	A	A	C	A	A	A	A	A	A	A	C	C
JHI-Hv50k-2016-24921	A/T	1H	329809981	A	A	A	A	A	A	A	A	A	A	A	A	T	A	A	A	A	A	A	A	A	A	A	A	A	A	A	T	A	T	A	A	A	T	A	A	A	A	A	A	A	A	A	A	T	T
JHI-Hv50k-2016-25001	A/G	1H	329918313	G	A	A	G	G	A	A	A	A	G	A	A	A	A	G	G	G	A	A	A	G	A	G	G	G	G	G	A	G	A	G	G	A	A	A	G	A	G	G	G	A	G	G	A	A	A
JHI-Hv50k-2016-24990	G/A	1H	329920191	G	G	G	G	G	A	A	A	A	G	G	A	G	A	G	G	G	A	A	A	G	G	G	G	G	G	G	G	G	G	G	G	G	G	G	G	G	G	G	G	A	G	G	G	G	G
JHI-Hv50k-2016-24939	G/C	1H	329939506	G	C	C	G	G	C	C	C	C	G	C	C	C	C	G	G	G	C	C	C	G	C	G	G	G	G	G	C	G	C	G	G	C	C	C	G	C	G	G	G	C	G	G	C	C	C
JHI-Hv50k-2016-25043	T/A	1H	330240621	A	T	T	A	A	T	T	T	T	A	T	T	T	T	A	A	A	T	T	T	A	T	A	A	A	A	A	T	A	T	A	A	T	T	T	A	T	A	A	A	T	A	A	T	T	T
SCRI_RS_236235	C/T	1H	330240747	C	T	C	C	C	T	T	T	T	C	T	T	C	T	C	C	C	T	T	C	C	T	C	C	C	C	C	C	C	C	C	C	T	C	T	C	C	C	C	C	T	C	C	T	T	C
SCRI_RS_151874	G/A	1H	330714327	G	G	G	G	G	A	A	A	A	G	G	A	G	A	G	G	G	A	A	G	G	G	G	G	G	G	G	G	G	G	G	G	G	G	G	G	G	G	G	G	A	G	G	G	A	G
JHI-Hv50k-2016-25062	C/T	1H	330715815	T	C	C	T	T	C	C	C	C	T	C	C	C	C	T	T	T	C	C	C	T	C	T	T	T	T	T	C	T	C	T	T	C	C	C	T	N	T	T	T	C	T	C	C	C	C
BOPA2_12_30592	A/C	1H	331010444	A	A	A	A	A	C	C	C	C	A	A	C	A	C	A	A	A	C	C	A	A	A	A	A	A	A	A	A	A	A	A	A	A	A	A	A	A	A	A	A	C	A	A	A	C	A
BOPA2_12_10938	C/G	1H	331015673	C	C	C	C	C	C	C	C	C	C	C	C	G	C	C	C	C	C	C	C	C	C	C	C	C	C	C	G	C	G	C	C	C	G	C	C	C	C	C	C	C	C	C	C	C	G
JHI-Hv50k-2016-25140	T/C	1H	331015702	T	T	T	T	T	C	C	C	C	T	T	C	T	C	T	T	T	C	C	T	T	T	T	T	T	T	T	T	T	T	T	T	T	T	T	T	T	T	T	T	C	T	T	T	C	T
JHI-Hv50k-2016-25138	C/T	1H	331015882	C	C	C	C	C	C	C	C	C	C	C	C	T	C	C	C	C	C	C	C	C	C	C	C	C	C	C	T	C	T	C	C	C	T	C	C	C	C	C	C	C	C	C	C	C	T
SCRI_RS_230133	G/A	1H	331359250	G	G	A	G	G	G	G	G	G	G	G	G	G	G	G	G	G	G	G	A	G	G	G	G	G	G	G	G	G	G	G	G	G	G	G	G	N	G	G	G	G	G	G	G	G	G
JHI-Hv50k-2016-25237	C/A	1H	331359523	C	C	C	C	C	C	C	C	C	C	C	C	A	C	C	C	C	C	C	C	C	C	C	C	C	C	C	C	C	A	C	C	C	A	C	C	N	C	C	C	C	C	C	C	C	A
SCRI_RS_216058	G/A	1H	332042680	G	G	A	G	G	G	G	G	G	G	G	G	G	G	G	G	G	G	G	A	G	G	G	G	G	G	G	G	G	G	G	G	G	G	G	G	A	G	G	G	G	G	G	G	G	G
JHI-Hv50k-2016-25298	T/C	1H	332043281	T	T	T	T	T	T	T	T	T	T	T	T	C	T	T	T	T	T	T	T	T	T	T	T	T	T	T	C	T	C	T	T	T	C	T	T	T	T	T	T	T	T	T	T	T	C
BOPA1_ConsensusGBS0371-2	A/G	1H	332141076	A	A	A	A	A	G	A	G	G	A	A	G	A	G	A	A	A	G	G	A	A	A	A	A	A	A	A	A	A	A	A	A	A	G	A	A	A	A	A	A	G	A	A	A	G	A
JHI-Hv50k-2016-25364	T/C	1H	332509703	T	T	T	T	T	C	T	C	C	T	T	C	T	C	T	T	T	C	C	T	T	T	T	T	T	T	T	C	T	T	T	T	T	C	T	T	N	T	T	T	C	T	T	T	C	T
JHI-Hv50k-2016-25399	C/G	1H	332745036	G	G	G	G	G	C	G	C	C	G	C	C	C	C	G	G	G	C	C	G	G	C	C	C	G	G	G	G	G	C	G	G	G	C	G	G	G	C	G	G	C	G	G	C	C	C
JHI-Hv50k-2016-25378	A/C	1H	332745488	C	C	C	C	C	A	C	A	A	C	A	A	A	A	C	C	C	A	A	C	C	A	A	A	C	C	C	C	C	A	C	C	C	A	C	C	C	A	C	C	A	C	C	A	A	A
BOPA2_12_11209	G/C	1H	333039926	G	C	G	G	G	G	G	G	G	G	C	G	C	G	G	C	G	G	G	G	G	G	G	G	G	G	G	G	G	C	G	G	C	G	C	G	G	G	G	G	G	G	C	G	G	C
SCRI_RS_138691	G/A	1H	333135439	G	G	G	G	G	A	A	A	A	G	G	A	G	G	G	G	G	G	G	G	G	G	G	G	G	G	A	G	G	A	G	G	G	G	G	G	G	G	G	G	A	A	G	G	G	G
JHI-Hv50k-2016-23993	T/A	1H	333136306	T	T	A	T	T	T	T	T	T	T	T	T	T	A	T	T	A	A	A	A	T	T	T	N	T	T	T	T	T	T	T	A	T	A	T	A	A	T	T	A	T	T	A	T	A	T
JHI-Hv50k-2016-25432	G/A	1H	333193192	G	A	G	G	G	G	G	G	G	G	A	G	A	G	G	A	G	G	G	G	G	G	G	G	G	G	G	G	G	A	G	G	A	G	A	G	G	G	G	G	G	G	A	G	G	A
JHI-Hv50k-2016-25431	T/C	1H	333195055	C	T	C	C	C	T	C	T	T	C	T	T	T	T	C	T	C	T	T	C	C	T	T	T	C	C	C	C	C	T	C	C	T	T	T	C	C	T	C	C	T	C	T	T	T	T
JHI-Hv50k-2016-25445	C/A	1H	333457570	C	A	C	C	C	C	C	C	C	C	A	C	A	C	C	A	C	C	C	C	C	C	C	C	C	C	C	C	C	A	C	C	A	C	A	C	C	C	C	C	C	C	A	C	C	A
JHI-Hv50k-2016-25561	A/G	1H	334277651	A	G	A	A	A	A	A	A	A	A	G	A	G	A	A	G	A	A	A	A	A	A	G	A	A	A	A	A	A	G	A	A	G	A	G	A	N	A	A	A	A	A	G	A	A	G
JHI-Hv50k-2016-25580	T/C	1H	334351974	T	C	T	T	T	T	T	T	T	T	C	C	C	T	T	C	T	T	T	T	T	C	C	C	T	T	T	T	T	C	T	T	C	T	C	T	N	C	T	T	T	T	C	C	T	C
BOPA2_12_31272	A/G	1H	334357194	A	A	A	A	A	G	A	G	G	A	A	A	A	G	A	A	A	G	G	A	A	A	A	A	A	A	A	A	A	A	A	A	A	G	A	A	A	A	A	A	G	A	A	A	G	A
JHI-Hv50k-2016-25728	T/C	1H	334953298	T	T	T	T	T	C	T	C	C	T	T	T	T	C	T	T	T	C	C	T	T	T	T	T	T	T	T	T	T	T	T	T	T	C	T	T	T	T	T	T	C	T	T	T	C	T
JHI-Hv50k-2016-25723	T/C	1H	334957226	T	T	T	T	T	C	T	C	C	T	T	C	T	C	T	T	T	C	C	T	T	C	C	C	T	T	T	T	T	T	T	T	T	C	T	T	T	T	T	T	C	T	T	C	C	T
SCRI_RS_171543	G/A	1H	334960439	G	A	G	G	G	G	G	G	G	G	A	A	A	A	G	A	G	A	A	G	G	A	A	A	G	G	G	G	G	A	G	G	A	A	A	G	G	G	G	G	G	G	A	A	A	A
SCRI_RS_7813	C/T	1H	334966254	C	C	C	C	C	C	C	C	C	C	C	C	C	T	C	C	C	T	T	C	C	C	C	C	C	C	C	C	C	C	C	C	C	T	C	C	C	C	C	C	C	C	C	C	T	C
JHI-Hv50k-2016-25683	C/A	1H	334970027	C	A	A	A	C	C	A	C	C	C	A	C	A	A	A	A	C	A	A	A	A	C	C	C	C	C	C	A	C	A	C	C	A	A	A	C	A	C	C	C	C	C	A	C	A	A
JHI-Hv50k-2016-25670	C/T	1H	334973409	C	C	C	C	C	C	C	C	C	C	C	C	C	T	C	C	C	T	T	C	C	C	C	C	C	C	C	C	C	C	C	C	C	T	C	C	C	C	C	C	C	C	C	C	T	C
JHI-Hv50k-2016-25731	T/C	1H	335112466	C	T	T	T	C	C	T	C	C	C	T	T	T	T	T	T	C	T	T	T	T	T	T	T	C	C	C	T	C	T	C	C	T	T	T	C	T	C	C	C	C	C	T	T	T	T
JHI-Hv50k-2016-25738	T/C	1H	335478142	T	C	C	C	T	T	C	T	T	T	C	C	C	C	C	C	T	C	C	C	C	T	C	C	T	T	T	C	T	C	T	T	C	C	C	T	C	T	T	T	T	T	C	T	C	C
SCRI_RS_134850	C/T	1H	335481893	C	C	T	T	C	C	T	C	C	C	C	C	C	C	T	C	C	C	C	T	T	C	C	C	C	C	C	C	C	C	C	C	C	C	C	C	T	C	C	C	C	C	C	C	C	C
JHI-Hv50k-2016-25743	C/A	1H	335481909	C	C	C	C	C	C	C	C	C	C	C	C	C	A	C	C	C	A	A	C	C	C	C	C	C	C	C	C	C	C	C	C	C	A	C	C	C	C	C	C	C	C	C	C	A	C
JHI-Hv50k-2016-25880	A/G	1H	336524840	A	G	A	A	A	A	A	A	A	A	G	A	G	G	A	G	A	G	G	A	A	A	G	A	A	A	A	A	A	G	A	A	G	G	G	A	A	A	A	A	A	A	G	A	G	G
JHI-Hv50k-2016-25970	C/T	1H	337765968	T	T	C	C	C	C	C	C	C	C	T	T	T	C	C	T	C	C	C	C	C	C	T	T	C	C	C	C	C	T	C	C	T	C	T	C	C	T	C	T	C	C	T	C	C	T
BOPA1_8224-561	A/G	1H	337766588	A	A	G	G	G	G	G	G	G	G	A	A	A	A	G	A	G	A	A	G	G	G	A	A	G	G	G	G	G	A	G	G	A	A	A	G	G	A	G	A	G	G	A	G	A	A
JHI-Hv50k-2016-26014	A/G	1H	337773284	A	A	G	G	G	G	G	G	G	G	A	A	G	A	G	A	G	A	A	G	G	G	A	A	G	G	G	G	G	A	G	G	A	A	A	G	G	A	G	A	G	G	A	G	A	G
JHI-Hv50k-2016-26048	C/T	1H	338131933	C	C	C	C	C	C	C	C	C	C	C	C	C	T	C	C	C	T	T	C	C	C	C	C	C	C	C	C	C	C	C	C	C	T	C	C	C	C	C	C	C	C	C	C	T	C
JHI-Hv50k-2016-26073	C/T	1H	338140840	C	C	C	C	C	C	C	C	C	C	C	C	C	T	C	C	C	T	T	C	C	C	C	C	C	C	C	C	C	C	C	C	C	T	C	C	C	C	C	C	C	C	C	C	T	C
JHI-Hv50k-2016-26080	A/G	1H	338189448	A	G	A	A	A	A	A	A	A	A	G	A	A	A	A	G	A	A	A	A	A	A	A	A	A	A	A	A	A	G	A	A	G	A	G	A	A	A	A	A	A	A	G	A	A	A
SCRI_RS_189248	A/G	1H	338190034	A	G	A	A	G	A	G	A	A	A	G	G	A	G	A	G	G	G	G	A	A	G	G	G	A	G	G	A	A	G	G	G	G	G	G	G	A	A	A	A	A	A	G	G	G	A
JHI-Hv50k-2016-26103	A/C	1H	338789091	A	C	A	A	C	A	C	A	A	A	C	C	A	C	A	C	C	C	C	A	A	C	C	C	A	C	C	A	A	C	C	C	C	C	C	C	A	A	A	A	A	A	C	C	C	A
JHI-Hv50k-2016-26139	T/C	1H	339332531	T	C	T	T	C	T	C	T	T	T	C	T	T	T	T	C	C	T	T	T	T	C	C	T	T	C	C	T	T	C	C	C	C	T	C	C	T	T	T	T	T	T	C	C	T	T
BOPA2_12_31134	G/A	1H	339332954	G	A	G	G	A	G	A	G	G	G	A	A	G	A	G	A	A	A	A	G	G	A	A	A	G	A	A	G	G	A	A	A	A	A	A	A	G	G	G	G	G	G	A	A	A	G
SCRI_RS_122889	A/G	1H	339963117	A	A	A	A	A	A	A	A	A	A	A	A	A	G	A	A	A	G	G	A	A	A	A	A	A	A	A	A	A	A	A	A	A	G	A	A	A	A	A	A	A	A	A	A	G	A
JHI-Hv50k-2016-26201	A/G	1H	339964326	A	N	A	A	A	A	A	A	A	A	G	A	A	A	A	G	A	A	A	A	A	A	A	A	A	N	A	A	A	N	A	A	G	A	N	A	N	A	A	A	A	A	N	A	A	A
JHI-Hv50k-2016-26222	G/A	1H	340297996	G	A	G	G	A	G	A	G	G	G	A	G	G	G	G	A	A	G	G	G	G	A	A	G	G	A	A	G	G	A	A	A	A	G	A	A	G	G	G	G	G	G	A	A	G	G
SCRI_RS_189920	G/A	1H	340307456	G	G	G	G	G	G	G	G	G	G	G	G	G	A	G	G	G	A	A	G	G	G	G	G	G	G	G	G	G	G	G	G	G	A	G	G	G	G	G	G	G	G	G	G	A	G
JHI-Hv50k-2016-26213	C/T	1H	340308467	C	C	C	C	C	C	C	C	C	C	C	C	C	T	C	C	C	T	T	C	C	C	C	C	C	C	C	C	C	C	C	C	C	T	C	C	C	C	C	C	C	C	C	C	T	C
SCRI_RS_189898	C/T	1H	340310354	C	C	C	C	C	C	C	C	C	C	C	C	C	T	C	C	C	T	T	C	C	C	C	C	C	C	C	C	C	C	C	C	C	T	C	C	C	C	C	C	C	C	C	C	T	C
JHI-Hv50k-2016-26255	C/T	1H	340539780	C	C	C	C	C	C	C	C	C	C	C	C	C	T	C	C	C	T	T	C	C	C	C	C	C	C	C	C	C	C	C	C	C	T	C	C	C	C	C	C	C	C	C	C	T	C
SCRI_RS_219043	C/T	1H	341124939	C	C	C	C	C	C	C	C	C	C	C	C	C	T	C	C	C	T	T	C	C	C	C	C	C	C	C	C	C	C	C	C	C	T	C	C	C	C	C	C	C	C	C	C	T	C
JHI-Hv50k-2016-26297	C/A	1H	341647646	C	A	C	C	A	C	A	C	C	C	A	C	C	C	C	A	A	C	C	C	C	A	A	C	C	A	A	C	C	A	A	A	A	C	A	A	C	C	C	C	C	C	A	A	C	C
JHI-Hv50k-2016-26334	G/A	1H	342117845	G	A	G	G	G	G	G	G	G	G	A	G	G	G	G	A	G	G	G	G	G	G	G	G	G	A	G	G	G	A	G	G	A	G	A	G	G	G	G	G	G	G	A	G	A	G
SCRI_RS_116685	A/C	1H	342118049	C	A	C	C	A	C	A	C	C	C	A	A	C	A	C	A	A	A	A	C	C	A	A	A	C	A	A	C	C	A	A	A	A	A	A	A	C	C	C	C	C	C	A	A	A	C
SCRI_RS_160466	T/C	1H	342123738	T	T	T	T	T	T	T	T	T	C	T	T	T	C	T	T	T	C	C	C	T	T	T	T	T	T	T	T	T	T	T	T	T	C	T	T	T	T	T	T	T	T	T	T	T	T
JHI-Hv50k-2016-26344	T/C	1H	342124129	T	C	T	T	C	T	C	T	T	T	C	T	T	T	T	C	C	T	T	T	T	C	C	T	T	C	C	T	T	C	C	C	C	T	C	C	N	T	T	T	T	T	C	C	C	T
JHI-Hv50k-2016-26359	A/G	1H	342720997	A	A	A	A	A	A	A	A	A	A	A	A	A	A	A	A	A	A	A	A	A	A	A	A	A	A	A	A	A	A	A	A	A	A	A	A	A	A	A	A	A	A	A	A	A	A
JHI-Hv50k-2016-26363	C/G	1H	342722870	G	C	G	G	G	G	G	G	G	G	C	G	G	G	G	C	G	G	G	G	G	G	G	G	G	C	G	G	G	C	G	G	C	G	C	G	G	G	G	G	G	G	C	G	C	G
JHI-Hv50k-2016-26365	T/C	1H	342968689	T	C	T	T	C	T	C	T	T	T	C	T	T	T	T	C	C	T	T	T	T	C	C	T	T	C	C	T	T	C	C	C	C	T	C	C	T	T	T	T	T	T	C	C	C	T
SCRI_RS_229932	C/T	1H	342969233	C	C	C	C	C	C	C	C	C	T	C	C	C	T	C	C	C	T	T	T	C	C	C	C	C	C	C	C	C	C	C	C	C	T	C	C	C	C	C	C	C	C	C	C	C	C
JHI-Hv50k-2016-26397	C/T	1H	343416772	C	T	C	C	C	C	C	C	C	C	T	C	T	C	C	T	C	C	C	C	C	C	C	C	C	T	C	C	C	T	C	C	T	C	T	C	C	C	C	C	C	C	T	C	C	T
JHI-Hv50k-2016-26439	G/A	1H	343656242	G	G	G	A	G	A	G	A	A	G	G	G	G	G	A	G	G	G	G	G	G	G	G	G	A	G	G	A	A	G	G	G	G	G	G	G	G	G	G	G	A	G	G	G	A	G
JHI-Hv50k-2016-26496	G/A	1H	343719988	G	G	G	G	G	G	G	G	G	A	G	G	G	A	G	G	G	A	A	A	G	G	G	G	G	G	G	G	G	G	G	G	G	A	G	G	G	G	G	G	G	G	G	G	G	G
JHI-Hv50k-2016-26511	T/C	1H	343846678	T	C	T	C	T	C	T	C	C	T	C	T	C	T	C	C	T	T	T	T	T	T	T	T	C	C	T	C	C	C	T	T	C	T	C	T	T	T	T	T	C	T	C	T	C	C
SCRI_RS_170542	C/T	1H	344129827	C	C	C	T	C	T	C	T	T	T	C	C	C	T	T	C	C	T	T	T	C	C	C	C	T	C	C	T	T	C	C	C	C	T	C	C	C	C	C	C	T	C	C	C	T	C
JHI-Hv50k-2016-26556	C/T	1H	344130889	C	C	C	T	C	T	C	T	T	T	C	C	C	T	T	C	C	T	T	T	C	C	C	C	T	C	C	T	T	C	C	C	C	T	C	C	C	C	C	C	T	C	C	C	T	C
JHI-Hv50k-2016-26530	T/C	1H	344139183	T	T	T	C	T	C	T	C	C	C	T	T	T	C	C	T	T	C	C	C	T	T	T	T	C	T	T	C	C	T	T	T	T	C	T	T	T	T	T	T	C	T	T	T	C	T
SCRI_RS_125407	G/A	1H	344746488	G	G	G	G	G	G	G	G	G	A	G	G	G	A	G	G	G	A	A	A	G	G	G	G	G	G	G	G	G	G	G	G	G	A	G	G	N	G	G	G	G	G	G	G	G	G
JHI-Hv50k-2016-26630	T/A	1H	345190277	A	A	T	A	A	T	A	T	T	T	A	A	A	T	A	A	A	T	T	T	A	A	A	A	A	A	A	A	A	A	A	A	A	T	A	A	T	A	A	A	T	A	A	A	T	A
JHI-Hv50k-2016-26645	A/C	1H	345874741	A	A	C	C	A	A	C	A	A	C	A	A	A	C	A	A	A	C	C	C	A	A	A	A	A	A	A	C	C	A	A	A	A	C	A	A	C	A	A	A	A	A	A	A	A	A
BOPA1_4793-777	G/A	1H	346014622	G	G	A	A	G	G	A	G	G	A	G	G	G	A	G	G	G	A	A	A	G	G	G	G	G	A	G	A	A	A	G	G	G	A	G	G	A	G	G	G	G	G	G	G	G	G
JHI-Hv50k-2016-26700	A/G	1H	346578486	A	G	A	A	A	G	A	G	G	A	G	A	A	A	A	G	A	A	A	A	A	A	A	A	A	A	A	A	A	A	A	G	G	A	G	A	A	G	A	A	G	A	G	A	G	A
BOPA1_5297-796	A/G	1H	346579508	A	A	A	A	G	A	A	A	A	A	A	A	G	A	G	A	G	A	A	A	G	G	G	A	A	A	G	A	A	A	G	A	A	A	A	G	A	A	A	A	A	A	A	G	A	G
JHI-Hv50k-2016-26705	G/A	1H	346747365	G	A	G	G	G	A	G	A	A	G	A	G	G	G	G	A	G	G	G	G	G	G	G	G	G	G	G	G	G	G	G	A	A	G	A	G	G	A	G	G	A	G	A	G	A	G
JHI-Hv50k-2016-26709	C/T	1H	347014393	C	C	T	C	C	C	C	C	C	T	C	C	C	T	C	C	C	T	T	T	C	C	C	C	C	C	C	T	T	C	C	C	C	T	C	C	N	C	T	C	C	C	C	C	C	C
JHI-Hv50k-2016-26750	T/C	1H	347429998	T	C	T	C	C	C	T	C	C	T	C	T	C	T	C	C	C	T	T	T	C	C	C	T	T	C	C	T	T	T	C	C	C	T	C	C	T	C	T	T	C	T	C	C	C	C
JHI-Hv50k-2016-26782	C/T	1H	348014387	C	T	C	C	C	T	C	T	T	C	T	C	C	C	C	T	C	C	C	C	C	C	C	C	C	C	C	T	T	C	C	T	T	C	T	C	C	T	C	C	T	C	T	C	T	C
JHI-Hv50k-2016-26799	C/T	1H	348055459	T	T	C	C	C	T	C	T	T	C	T	T	C	C	C	T	C	C	C	C	C	C	C	T	T	C	C	T	T	C	C	T	T	C	T	C	C	T	C	T	T	T	T	C	T	C
JHI-Hv50k-2016-26797	T/C	1H	348059904	T	C	T	T	T	C	T	C	C	T	C	T	T	T	T	C	T	T	T	T	T	T	T	T	T	T	T	C	C	T	T	C	C	T	C	T	T	C	T	T	C	T	C	T	C	T
SCRI_RS_152642	G/A	1H	348326405	A	A	G	G	G	A	G	A	A	G	A	A	G	G	G	A	G	G	G	G	G	G	G	A	G	G	G	G	G	G	G	A	A	G	A	G	G	A	G	A	A	A	A	G	A	G
JHI-Hv50k-2016-26803	G/A	1H	348328216	G	A	G	G	G	A	G	A	A	G	A	G	G	G	G	A	G	G	G	G	G	G	G	G	G	G	G	G	G	G	G	A	A	G	A	G	G	A	G	G	A	G	A	G	A	G
JHI-Hv50k-2016-26822	T/G	1H	348523455	G	G	T	T	T	G	T	G	G	T	G	G	T	T	T	G	T	T	T	T	T	T	T	G	T	T	T	T	T	T	T	G	G	T	G	T	T	G	T	G	G	G	G	T	G	T
JHI-Hv50k-2016-26859	G/A	1H	348978278	A	A	G	G	G	A	G	A	A	G	A	A	G	G	G	A	G	G	G	G	G	G	G	A	G	G	G	G	G	G	G	A	A	G	A	G	G	A	G	A	A	A	A	G	A	G
SCRI_RS_221609	G/T	1H	348979180	T	T	G	G	G	T	G	T	T	G	T	T	G	G	G	T	G	G	G	G	G	G	G	T	G	G	G	G	G	G	G	T	T	G	T	G	G	T	G	T	T	T	T	G	T	G
JHI-Hv50k-2016-26824	C/T	1H	349096043	C	T	C	C	C	T	C	T	T	C	T	C	C	C	C	T	C	C	C	C	C	C	C	C	C	C	C	C	C	C	C	T	T	C	T	C	C	T	C	C	T	C	T	C	T	C
JHI-Hv50k-2016-26878	C/G	1H	349858858	G	G	C	C	C	G	C	G	G	C	G	G	C	C	C	G	C	N	C	C	C	C	C	G	C	C	C	G	G	C	C	G	G	C	G	C	N	G	C	G	G	G	G	C	G	C
JHI-Hv50k-2016-26883	A/G	1H	350004368	G	G	A	A	A	G	A	G	G	A	G	G	A	A	A	G	A	A	A	A	A	A	A	G	A	A	A	N	A	A	A	G	G	A	G	A	A	G	A	G	G	G	G	A	G	A
BOPA2_12_30350	G/A	1H	350302602	A	A	G	G	G	A	G	A	A	G	A	A	G	G	G	A	G	G	G	G	G	G	G	A	G	G	G	A	A	G	G	A	A	G	A	G	G	A	G	A	A	A	A	G	A	G
JHI-Hv50k-2016-26890	G/A	1H	350302602	A	A	G	G	G	A	G	A	A	G	A	A	G	G	G	A	G	G	G	G	G	G	G	A	G	G	G	A	A	G	G	A	A	G	A	G	G	A	G	A	A	A	A	G	A	G
JHI-Hv50k-2016-26888	A/G	1H	350303846	G	G	A	A	A	G	A	G	G	A	G	G	A	A	A	G	A	A	A	A	A	A	A	G	A	A	A	G	G	A	A	G	G	A	G	A	A	G	A	G	G	G	G	A	G	A
JHI-Hv50k-2016-26905	C/G	1H	350524618	G	G	G	G	G	G	G	G	G	G	G	G	G	G	G	G	G	G	G	G	G	G	G	G	G	G	G	G	G	G	G	G	G	G	G	G	G	G	G	G	G	G	G	G	G	G
JHI-Hv50k-2016-26918	G/A	1H	350841749	A	G	G	G	G	G	A	G	G	G	G	A	G	G	G	G	G	G	G	G	G	G	G	A	G	G	G	A	A	G	G	G	G	G	G	G	N	G	G	A	G	A	G	G	G	G
JHI-Hv50k-2016-26930	T/A	1H	351287617	A	A	A	A	A	A	A	A	A	A	A	A	A	A	A	A	A	A	A	A	A	A	A	A	A	A	A	A	A	A	A	A	A	A	A	A	A	A	A	A	A	A	A	A	A	A
JHI-Hv50k-2016-26939	G/T	1H	351773884	T	G	G	G	G	G	T	G	G	G	G	G	G	G	G	G	G	G	G	G	G	G	G	T	G	G	G	T	T	G	G	G	G	G	G	G	G	G	G	T	G	T	G	G	G	G
JHI-Hv50k-2016-26957	G/A	1H	351797804	A	G	G	G	G	G	A	G	G	G	G	G	G	G	G	G	G	G	G	G	G	G	G	A	G	G	G	A	A	G	G	G	G	G	G	G	G	G	G	A	G	A	G	G	G	G
SCRI_RS_141598	C/T	1H	351864573	C	C	C	C	C	T	C	T	T	C	C	C	C	T	C	C	C	T	T	C	C	C	C	C	C	C	C	C	C	C	C	C	C	T	C	C	C	C	C	C	T	C	C	C	T	C
BOPA1_8717-244	A/G	1H	352305952	G	A	A	A	G	G	A	G	G	G	A	A	A	A	A	A	G	A	A	A	A	A	A	A	G	G	G	A	G	A	G	G	A	A	A	G	A	G	G	G	G	G	A	A	A	A
JHI-Hv50k-2016-26964	C/T	1H	352533141	C	C	C	C	C	C	C	C	C	C	C	C	C	C	C	C	C	C	C	C	C	C	C	C	C	C	C	C	C	C	C	C	C	C	C	C	C	C	C	C	C	C	C	C	C	C
JHI-Hv50k-2016-26982	T/C	1H	353019065	C	T	T	T	T	T	C	T	T	T	T	T	T	T	T	T	T	T	T	T	T	T	T	C	T	T	T	C	C	T	T	T	T	T	T	T	T	T	T	C	T	C	T	T	T	T
JHI-Hv50k-2016-26989	G/A	1H	353480403	G	G	G	G	G	G	G	G	G	G	G	G	G	G	G	G	G	G	G	G	G	G	G	A	G	G	G	G	G	G	G	G	G	G	G	G	G	G	G	G	G	G	G	G	G	G
JHI-Hv50k-2016-27002	A/G	1H	353812901	A	A	A	A	A	A	G	A	A	A	A	A	A	A	A	A	A	A	A	A	A	A	A	G	A	A	A	G	G	A	A	A	A	A	A	A	A	A	A	A	A	A	A	A	A	A
JHI-Hv50k-2016-27008	G/C	1H	354054323	C	C	G	C	C	C	C	C	C	G	C	C	C	G	C	C	C	C	G	G	C	C	C	C	C	C	C	C	C	C	C	C	C	G	C	C	G	C	G	C	C	C	C	C	C	C
JHI-Hv50k-2016-27013	T/C	1H	354068471	T	T	C	T	T	T	C	T	T	C	T	T	T	C	T	T	T	T	C	C	T	T	T	C	T	T	T	C	C	T	T	T	T	C	T	T	C	T	C	T	T	T	T	T	T	T
JHI-Hv50k-2016-27021	A/G	1H	354313904	A	A	G	A	A	A	A	A	A	G	A	A	A	G	A	A	A	A	G	G	A	A	A	G	A	A	A	A	A	A	A	A	A	G	A	A	N	A	G	A	A	A	A	A	A	A
JHI-Hv50k-2016-27040	C/T	1H	354538064	C	C	C	C	C	C	C	C	C	C	C	C	C	C	C	C	C	C	C	C	C	C	C	C	C	C	C	C	C	C	C	C	C	C	C	C	N	C	C	C	C	C	C	C	C	C
JHI-Hv50k-2016-27050	G/A	1H	354890454	G	G	A	G	G	G	G	G	G	A	G	G	G	A	G	G	G	G	A	A	G	G	G	G	G	G	G	G	G	G	G	G	G	A	G	G	N	G	A	G	G	G	G	G	G	G
BOPA1_1294-473	G/A	1H	355336584	G	G	G	G	G	G	G	G	G	G	G	G	G	A	G	G	G	A	A	G	G	G	G	G	G	G	G	G	G	G	G	G	G	A	G	G	G	G	G	G	G	G	G	G	A	G
BOPA2_12_11107	G/A	1H	355434965	G	G	G	G	G	G	G	G	G	G	G	G	G	G	G	G	G	G	G	G	G	G	G	G	G	G	G	G	G	G	G	G	G	G	G	G	G	G	G	G	G	G	G	G	G	G
JHI-Hv50k-2016-27089	G/A	1H	355515556	G	G	A	G	G	G	G	G	G	A	G	G	G	A	G	G	G	G	A	A	G	G	G	G	G	G	G	G	G	G	G	G	G	A	G	G	A	G	A	G	G	G	G	G	G	G
BOPA2_12_30110	G/A	1H	355763171	G	G	A	G	G	G	G	G	G	A	G	G	G	A	G	G	G	G	A	A	G	G	G	G	G	G	G	G	G	G	G	G	G	A	G	G	A	G	A	G	G	G	G	G	G	G
SCRI_RS_172170	A/G	1H	355819739	A	G	A	A	G	A	G	A	A	A	G	G	A	G	A	G	G	G	G	A	A	G	G	G	A	A	G	A	A	G	G	G	G	G	G	G	A	A	A	A	A	A	G	G	G	A
JHI-Hv50k-2016-27127	T/C	1H	355999208	T	T	C	T	T	T	C	T	T	C	T	T	T	C	T	T	T	T	C	C	T	T	T	C	T	T	T	C	C	T	T	T	T	C	T	T	C	T	C	T	T	T	T	T	T	T
BOPA2_12_30694	G/A	1H	355999420	G	G	A	G	G	G	G	G	G	A	G	G	G	A	G	G	G	G	A	A	G	G	G	G	G	G	G	G	G	G	G	G	G	A	G	G	N	G	A	G	G	G	G	G	G	G
JHI-Hv50k-2016-27177	C/T	1H	356306325	C	C	T	C	C	C	C	C	C	T	C	C	C	T	C	C	C	C	T	T	C	C	C	C	C	C	C	C	C	C	C	C	C	T	C	C	T	C	T	C	C	C	C	C	C	C
JHI-Hv50k-2016-27205	T/A	1H	356427776	T	T	A	T	T	T	T	T	T	A	T	T	T	A	T	T	T	T	A	A	T	T	T	T	T	T	T	T	T	T	T	T	T	A	T	T	A	T	A	T	T	T	T	T	T	T
JHI-Hv50k-2016-27240	C/T	1H	356691716	C	C	T	C	C	C	C	C	C	T	C	C	C	T	C	C	C	C	T	T	C	C	C	C	C	C	C	C	C	C	C	C	C	T	C	C	N	C	T	C	C	C	C	C	C	C
BOPA1_4716-1205	T/A	1H	356693611	T	T	A	T	T	T	T	T	T	A	T	T	T	A	T	T	T	T	A	A	T	T	T	T	T	T	T	T	T	T	T	T	T	A	T	T	A	T	A	T	T	T	T	T	T	T
JHI-Hv50k-2016-27275	A/G	1H	356702776	A	A	G	A	A	A	A	A	A	G	A	A	A	G	A	A	A	A	G	G	A	A	A	A	A	A	A	A	A	A	A	A	A	G	A	A	G	A	G	A	A	A	A	A	A	A
JHI-Hv50k-2016-27365	T/C	1H	357182707	T	T	C	T	T	T	C	T	T	C	T	T	T	C	T	T	T	T	C	C	T	T	T	C	T	T	T	C	C	T	T	T	T	C	T	T	C	T	C	T	T	T	T	T	T	T
JHI-Hv50k-2016-27416	T/C	1H	357294812	T	T	T	T	T	T	C	T	T	T	T	T	T	T	T	T	T	T	T	T	T	T	T	C	T	T	T	C	C	T	C	T	T	T	T	T	T	T	T	T	T	T	T	T	T	T
BOPA1_3689-1101	G/A	1H	357295121	G	G	A	G	G	G	G	G	G	A	G	G	G	A	G	G	G	G	A	A	G	G	G	G	G	G	G	G	G	G	G	G	G	A	G	G	A	G	A	G	G	G	G	G	G	G
JHI-Hv50k-2016-27468	G/A	1H	357569122	G	G	A	G	G	G	A	G	G	A	G	G	G	A	G	G	G	G	A	A	G	G	G	G	G	G	G	A	A	G	A	G	G	A	G	G	A	G	A	G	G	G	G	G	G	G
JHI-Hv50k-2016-27498	G/A	1H	357833884	G	G	G	G	G	G	A	G	G	G	G	G	G	G	G	G	G	G	G	G	G	G	G	G	G	G	G	A	A	G	A	G	G	G	G	G	G	G	G	G	G	G	G	G	G	G
JHI-Hv50k-2016-27479	T/C	1H	357841864	T	T	T	T	T	T	C	T	T	T	T	T	T	T	T	T	T	T	T	T	T	T	T	T	T	T	T	C	C	T	C	T	T	T	T	T	T	T	T	T	T	T	T	T	T	T
JHI-Hv50k-2016-27514	T/G	1H	358096900	T	T	G	T	T	T	T	T	T	G	T	T	T	G	T	T	T	T	G	G	T	T	T	T	T	T	T	T	T	T	T	T	T	G	T	T	G	T	G	T	T	T	T	T	T	T
SCRI_RS_163127	A/C	1H	358151636	A	C	A	A	C	A	C	A	A	A	C	C	A	C	A	C	C	C	C	A	A	C	C	C	A	C	C	A	A	C	C	C	C	C	C	C	A	A	A	A	A	A	C	C	C	A
SCRI_RS_118168	T/A	1H	358372238	A	A	T	A	T	A	T	A	A	T	A	A	A	T	A	A	T	A	T	T	A	A	A	A	A	A	T	T	T	A	T	A	A	T	A	T	T	A	T	A	A	A	A	A	A	A
JHI-Hv50k-2016-27563	A/C	1H	358809981	A	A	C	A	C	A	C	A	A	C	A	A	A	C	A	A	C	A	C	C	A	A	A	C	A	C	C	C	C	A	C	A	A	C	A	C	C	A	C	A	A	A	A	A	A	A
JHI-Hv50k-2016-27562	T/A	1H	358811153	A	A	T	A	T	A	T	A	A	T	A	A	A	T	A	A	T	A	T	T	A	A	A	A	A	A	T	T	T	A	T	A	A	T	A	T	T	A	T	A	A	A	A	A	A	A
JHI-Hv50k-2016-27566	A/G	1H	359069431	A	A	G	A	G	A	G	A	A	G	A	A	A	G	A	A	G	A	G	G	A	A	A	A	A	A	G	G	G	A	G	A	A	G	A	G	G	A	G	A	A	A	A	A	A	A
JHI-Hv50k-2016-27571	A/G	1H	359504520	A	A	G	G	A	A	G	A	A	G	A	A	G	G	G	A	A	A	G	G	A	A	A	A	A	A	G	G	G	A	G	A	A	G	A	A	G	A	G	A	A	A	A	A	A	G
SCRI_RS_109060	C/T	1H	359725995	C	C	T	T	C	C	T	C	C	T	C	C	T	T	T	C	C	C	T	T	C	C	C	C	C	C	T	T	T	C	T	C	C	T	C	C	T	C	T	C	C	C	C	C	C	T
JHI-Hv50k-2016-27619	T/C	1H	359992133	T	T	C	C	T	T	C	T	T	C	T	T	C	C	C	T	T	T	C	C	T	T	T	C	T	C	C	C	C	T	C	T	T	C	T	T	C	T	C	T	T	T	T	T	C	C
JHI-Hv50k-2016-27637	C/T	1H	360026692	T	T	C	C	T	T	C	T	T	C	T	T	C	C	C	T	T	T	C	C	T	T	T	C	T	C	C	C	C	T	C	T	T	C	T	T	C	T	C	T	T	T	T	C	C	C
BOPA1_ABC13652-1-2-156	G/A	1H	360120811	A	A	G	G	A	A	G	A	A	G	A	A	G	G	G	A	A	A	G	G	A	A	A	G	A	G	G	G	G	A	G	A	A	G	A	A	N	A	G	A	A	A	A	G	G	G
JHI-Hv50k-2016-27651	C/T	1H	360123408	T	T	C	C	T	T	C	T	T	C	T	T	C	C	C	T	T	T	C	C	T	T	T	C	T	C	C	C	C	T	C	T	T	C	T	T	C	T	C	T	T	T	T	C	C	C
JHI-Hv50k-2016-27685	C/T	1H	360566441	T	T	C	C	T	T	C	T	T	C	T	T	C	C	C	T	T	T	C	C	T	T	T	T	T	T	C	C	C	T	C	T	T	C	T	T	C	T	C	T	T	T	T	C	C	C
JHI-Hv50k-2016-27680	A/G	1H	360570708	A	G	A	A	G	G	A	G	G	A	G	A	A	A	A	G	G	G	A	A	G	G	G	G	G	G	A	A	A	G	A	G	G	A	G	G	A	G	A	A	G	A	G	A	A	A
SCRI_RS_158003	C/T	1H	360661211	T	C	T	T	C	T	C	T	T	C	C	C	T	C	T	C	C	C	C	C	T	C	C	C	T	C	C	T	T	C	C	C	C	C	C	C	T	T	T	T	T	T	C	C	C	T
SCRI_RS_153733	G/A	1H	360684767	G	A	G	G	G	A	G	A	A	G	A	G	G	G	G	A	G	G	G	G	G	G	G	G	G	G	G	G	G	G	G	A	A	G	A	G	G	A	G	G	A	G	A	G	G	G
JHI-Hv50k-2016-27713	G/T	1H	360688835	G	T	G	T	G	T	T	T	T	G	T	G	T	G	T	T	G	G	G	G	G	T	G	T	T	T	T	T	T	T	T	T	T	G	T	G	G	T	G	G	T	G	T	T	T	T
JHI-Hv50k-2016-27700	T/C	1H	360699759	T	T	C	T	T	T	T	T	T	C	T	T	T	C	T	T	T	C	C	C	T	T	C	T	T	T	T	T	T	T	T	T	T	C	T	T	N	T	C	T	T	T	T	T	T	T
BOPA2_12_30786	G/C	1H	360700394	G	G	C	G	G	G	G	G	G	C	G	G	G	C	G	G	G	C	C	C	G	G	C	G	G	G	G	G	G	G	G	G	G	C	G	G	C	G	C	G	G	G	G	G	G	G
SCRI_RS_119743	C/T	1H	360880505	C	C	T	C	C	C	C	C	C	T	C	C	C	T	C	C	C	T	T	T	C	C	T	C	C	C	C	C	C	C	C	C	C	T	C	C	T	C	T	C	C	C	C	C	C	C
BOPA2_12_30672	C/A	1H	360882766	C	C	A	C	C	C	C	C	C	A	C	C	C	A	C	C	C	A	A	A	C	C	A	C	C	C	C	C	C	C	C	C	C	A	C	C	N	C	A	C	C	C	C	C	C	C
JHI-Hv50k-2016-27727	C/T	1H	361108606	C	T	C	T	T	T	T	T	T	C	T	C	T	C	T	T	T	C	C	C	T	T	C	C	C	C	T	T	T	T	T	T	T	C	T	T	C	T	C	C	T	C	T	T	T	T
JHI-Hv50k-2016-27737	G/A	1H	361249105	G	G	A	G	G	G	G	G	G	A	G	G	G	A	G	G	G	A	A	A	G	G	A	G	G	G	G	G	G	G	G	G	G	A	G	G	A	G	A	G	G	G	G	G	G	G
JHI-Hv50k-2016-27738	T/A	1H	361249264	A	T	A	T	T	T	T	T	T	A	T	A	T	A	T	T	T	A	A	A	T	T	A	A	A	A	T	T	T	T	T	T	T	A	T	T	A	T	A	A	T	A	T	T	T	T
SCRI_RS_148600	A/G	1H	361253182	A	A	G	A	A	A	A	A	A	G	A	A	A	G	A	A	A	G	G	G	A	A	G	A	A	A	A	A	A	A	A	A	A	G	A	A	G	A	G	A	A	A	A	A	A	A
JHI-Hv50k-2016-27759	G	1H	361255002	C	C	C	C	C	C	C	C	C	C	G	C	C	C	C	C	C	C	C	C	C	C	C	C	C	C	C	C	C	C	C	C	C	C	C	C	C	C	C	C	C	C	C	C	C	C
JHI-Hv50k-2016-27761	T/C	1H	361255390	T	C	T	C	C	C	C	C	C	T	C	T	C	T	C	C	C	T	T	T	C	C	T	C	C	C	C	C	C	C	C	C	C	T	C	C	T	C	T	T	C	T	C	C	C	C
JHI-Hv50k-2016-27768	A/G	1H	361261023	A	G	A	G	G	G	G	G	G	A	G	A	G	A	G	G	G	A	A	A	G	G	A	A	A	A	G	G	G	G	G	G	G	A	G	G	A	G	A	A	G	A	G	G	G	G
JHI-Hv50k-2016-27787	A/C	1H	361475356	A	C	A	C	C	C	C	C	C	A	C	A	C	A	C	C	C	A	A	A	C	C	A	A	A	A	C	C	C	C	C	C	C	A	C	C	A	C	A	A	C	A	C	C	C	C
JHI-Hv50k-2016-27785	A/G	1H	361475491	A	G	A	G	G	G	G	G	G	A	G	A	G	A	G	G	G	A	A	A	G	G	A	A	A	A	G	G	G	G	G	G	G	A	G	G	A	G	A	A	G	A	G	G	G	G
BOPA2_12_30499	G/A	1H	361656903	G	A	G	A	A	A	A	A	A	G	A	G	A	G	A	A	A	G	G	G	A	A	G	G	A	A	A	A	A	A	A	A	A	G	A	A	G	A	G	G	A	G	A	A	A	A
JHI-Hv50k-2016-27810	G/T	1H	361657461	G	G	T	G	G	G	G	G	G	T	G	G	G	T	G	G	G	T	T	T	G	G	T	G	G	G	G	G	G	G	G	G	G	T	G	G	T	G	T	G	G	G	G	G	G	G
JHI-Hv50k-2016-27806	A/G	1H	361658403	A	A	G	A	A	A	A	A	A	G	A	A	A	G	A	A	A	G	G	G	A	A	G	G	A	A	A	A	A	A	A	A	A	G	A	A	G	A	G	A	A	A	A	A	A	A
BOPA2_12_30478	A/G	1H	361658431	A	A	G	A	A	A	A	A	A	G	A	A	A	G	A	A	A	G	G	G	A	A	G	G	A	A	A	A	A	A	A	A	A	G	A	A	G	A	G	A	A	A	A	A	A	A
JHI-Hv50k-2016-27805	T/G	1H	361659355	T	T	G	T	T	T	T	T	T	G	T	T	T	G	T	T	T	G	G	G	T	T	G	T	T	T	T	T	T	T	T	T	T	G	T	T	G	T	G	T	T	T	T	T	T	T
BOPA1_7800-594	G/C	1H	361727047	G	G	C	G	G	G	G	G	G	C	G	G	G	C	G	G	G	C	C	C	G	G	C	C	G	G	G	G	G	G	G	C	G	C	G	G	C	G	C	G	G	G	G	G	G	G
JHI-Hv50k-2016-27837	A/G	1H	361732629	A	A	G	A	A	A	A	A	A	G	A	A	A	G	A	A	A	G	G	G	A	A	G	A	A	A	A	A	A	A	A	G	A	G	A	A	G	A	G	A	A	A	A	A	A	A
JHI-Hv50k-2016-27829	A/G	1H	361739228	A	A	G	A	A	A	A	A	A	G	A	A	A	G	A	A	A	G	G	G	A	A	G	A	A	A	A	A	A	A	A	G	A	G	A	A	G	A	G	A	A	A	A	A	A	A
BOPA1_5798-867	A/C	1H	362148631	A	A	A	C	A	C	A	C	C	C	A	A	A	C	C	A	A	C	C	C	A	A	A	A	C	A	A	C	C	A	A	A	A	C	A	A	A	A	A	A	C	A	A	A	C	A
JHI-Hv50k-2016-27862	C/G	1H	362699511	C	C	C	C	C	C	C	C	C	G	C	C	C	G	C	C	C	C	C	G	C	C	C	C	C	C	C	C	C	C	C	C	C	C	C	C	C	C	C	C	C	C	C	C	C	C
JHI-Hv50k-2016-27864	G/T	1H	362702043	G	G	T	G	G	G	G	G	G	T	G	G	G	T	G	G	G	T	T	T	G	G	T	T	G	G	G	G	G	G	G	T	G	T	G	G	T	G	T	G	G	G	G	G	G	G
JHI-Hv50k-2016-27868	G/A	1H	362737709	G	G	A	G	G	G	G	G	G	A	G	G	G	A	G	G	G	A	A	A	G	G	A	A	G	G	G	G	G	G	G	A	G	A	G	G	A	G	A	G	G	G	G	G	G	G
JHI-Hv50k-2016-27873	T/A	1H	363100003	T	T	A	T	T	T	T	T	T	A	T	T	T	A	T	T	T	A	A	A	T	T	A	T	T	T	T	T	T	T	T	A	T	A	T	T	A	T	A	T	T	T	T	T	T	T
SCRI_RS_198546	A/C	1H	363398385	A	A	C	A	A	A	A	A	A	C	A	A	A	C	A	A	A	C	C	C	A	A	C	C	A	A	A	A	A	A	A	C	A	C	A	A	C	A	C	A	A	A	A	A	N	A
JHI-Hv50k-2016-27889	A/T	1H	363747311	T	T	A	T	T	T	T	T	T	A	T	T	T	A	T	T	T	A	A	A	T	T	A	A	T	T	T	T	T	T	T	A	T	A	T	T	A	T	A	T	T	T	T	T	T	T
JHI-Hv50k-2016-27903	G/T	1H	363941893	G	G	T	G	G	G	G	G	G	T	G	G	G	T	G	G	G	T	T	T	G	G	T	T	G	G	G	G	G	G	G	T	G	T	G	G	T	G	T	G	G	G	G	G	G	G
JHI-Hv50k-2016-27916	G/A	1H	364054031	N	N	N	N	N	N	N	N	N	N	N	N	N	N	N	N	N	N	N	N	N	N	N	N	N	N	N	N	N	N	N	N	N	N	N	N	N	N	N	N	N	N	N	N	N	N
JHI-Hv50k-2016-27921	G/C	1H	364182478	C	C	G	C	C	C	C	C	C	G	C	C	C	G	C	C	C	G	G	G	C	C	G	C	C	C	C	C	C	C	C	G	C	G	C	C	G	C	G	C	C	C	C	C	C	C
SCRI_RS_14834	T/A	1H	364363526	A	A	T	T	T	A	T	A	A	T	A	A	A	T	T	A	A	T	T	T	T	T	T	T	A	A	T	A	A	T	T	T	A	T	A	A	T	A	T	A	A	A	A	A	T	A
JHI-Hv50k-2016-27929	A/C	1H	364364098	A	A	C	C	C	A	C	A	A	C	A	A	A	C	C	A	A	C	C	C	C	C	C	C	A	A	C	A	A	C	C	C	A	C	A	A	C	A	C	A	A	A	A	A	C	A
JHI-Hv50k-2016-27941	G/T	1H	364692054	G	G	T	G	G	G	G	G	G	T	G	G	G	T	G	G	G	T	T	T	G	G	T	G	G	G	G	G	G	G	G	T	G	T	G	G	T	G	T	G	G	G	G	G	G	G
JHI-Hv50k-2016-27948	T/G	1H	365018817	T	T	G	G	G	T	G	T	T	G	T	T	T	G	G	T	T	G	G	G	G	G	G	T	T	T	G	T	T	G	G	G	T	G	T	T	G	T	G	T	T	T	T	T	G	T
JHI-Hv50k-2016-27954	A/G	1H	365246220	A	A	G	A	A	A	A	A	A	G	A	A	A	G	A	A	A	G	G	G	A	A	G	A	A	A	A	A	A	A	A	G	A	G	A	A	G	A	G	A	A	A	A	A	A	A
JHI-Hv50k-2016-27961	A/C	1H	365629493	A	A	C	C	C	A	C	A	A	C	A	A	A	C	C	A	A	C	C	C	C	C	C	C	A	A	C	A	A	C	C	C	A	C	A	A	C	A	C	A	A	A	A	A	C	A
JHI-Hv50k-2016-27968	A/G	1H	365819190	A	G	A	A	A	G	A	G	G	A	G	A	A	A	A	G	G	A	A	A	A	A	A	G	G	G	A	G	G	A	A	A	G	A	G	G	A	G	A	A	G	A	G	A	A	A
JHI-Hv50k-2016-28014	A/G	1H	366106504	A	A	G	A	A	A	A	A	A	G	A	A	G	G	A	A	G	G	G	G	A	A	G	G	A	A	A	G	G	A	A	G	G	G	A	G	G	A	G	A	A	A	A	G	A	G
SCRI_RS_153434	A/T	1H	366453213	T	A	T	T	T	A	T	A	A	T	A	T	T	T	T	A	T	T	T	T	T	T	T	T	T	T	T	A	A	T	T	A	A	T	A	T	T	A	T	T	A	T	A	T	A	T
BOPA2_12_30243	A/G	1H	369048503	A	A	A	A	A	A	A	A	A	A	A	A	G	A	A	A	A	G	A	A	A	A	G	A	A	A	A	A	A	A	A	A	A	A	A	A	A	A	A	A	A	A	A	G	A	G
BOPA1_ABC10636-1-4-285	C/G	1H	370302846	C	C	C	C	C	C	C	C	C	C	C	C	C	C	C	C	C	G	C	C	C	C	G	C	C	C	C	G	G	G	C	C	C	C	C	C	C	C	C	C	C	C	C	G	C	C
BOPA2_12_30522	A/C	1H	370569348	C	A	A	A	A	A	A	A	A	A	A	A	A	A	A	A	A	A	A	A	A	A	A	C	A	A	A	A	A	A	A	A	A	A	A	A	A	A	A	C	A	C	A	A	A	A
SCRI_RS_167877	G/A	1H	370847592	G	G	A	G	G	G	G	G	G	A	G	G	G	A	G	G	G	G	A	A	G	G	G	G	G	G	G	G	G	G	G	A	G	A	G	G	A	G	A	G	G	G	G	G	G	G
BOPA2_12_30348	A/G	1H	372168643	A	A	A	A	A	A	G	A	A	A	A	A	A	A	A	A	A	A	A	A	A	A	A	G	A	A	A	A	A	G	A	A	A	A	A	A	A	A	A	A	A	A	A	G	A	A
JHI-Hv50k-2016-28052	G/C	1H	373278910	G	G	C	G	G	G	G	G	G	C	G	G	G	C	G	G	G	G	C	C	G	G	G	G	G	G	G	G	G	G	G	C	G	C	G	G	C	G	C	G	G	G	G	G	N	G
JHI-Hv50k-2016-28053	G/A	1H	373325657	G	G	A	G	G	G	A	G	G	A	G	G	G	A	G	G	G	G	A	A	G	G	G	G	G	G	G	G	G	A	G	A	G	A	G	G	A	G	A	G	G	G	G	A	G	G
JHI-Hv50k-2016-28062	T/C	1H	373430945	T	C	T	C	C	C	T	C	C	T	C	C	C	T	C	C	T	C	T	T	C	C	C	T	T	C	C	T	T	T	C	T	T	T	C	T	T	C	T	T	C	T	C	T	C	C
JHI-Hv50k-2016-28056	T/G	1H	373432241	T	T	G	T	T	T	G	T	T	G	T	T	T	G	T	T	T	T	G	G	T	T	T	T	T	T	T	T	T	G	T	G	T	G	T	T	G	T	G	T	T	T	T	G	T	T
SCRI_RS_161643	C/T	1H	373496211	C	T	C	T	T	T	C	T	T	C	T	T	T	C	T	T	C	C	C	C	T	T	C	C	C	T	T	C	N	C	T	C	C	C	T	C	C	T	C	C	T	C	T	C	T	T
JHI-Hv50k-2016-28073	A/G	1H	373499312	A	A	G	A	A	A	G	A	A	G	A	A	A	G	A	A	A	A	G	G	A	A	A	A	A	A	A	A	A	G	A	G	A	G	A	A	G	A	G	A	A	A	A	G	A	A
JHI-Hv50k-2016-28094	T/A	1H	373585397	T	T	T	A	A	A	T	A	A	T	T	T	T	T	A	T	T	T	T	T	T	A	T	T	T	A	A	T	T	T	A	T	T	T	T	T	T	T	T	T	A	T	T	T	A	T
BOPA2_12_30710	A/G	1H	373586572	G	A	A	G	G	G	A	G	G	A	A	G	A	A	G	A	A	G	A	A	A	G	A	G	G	G	G	G	A	A	G	A	G	A	A	G	A	A	A	G	G	G	A	A	G	A
JHI-Hv50k-2016-28123	C/T	1H	373991046	C	T	T	C	C	C	T	C	C	T	T	C	T	T	C	T	T	C	T	T	T	C	T	C	C	C	C	C	C	T	C	T	C	T	T	C	T	T	T	C	C	C	T	C	C	T
JHI-Hv50k-2016-28125	T/A	1H	373991630	T	A	A	T	T	T	A	T	T	A	A	T	A	A	T	A	A	T	A	A	A	T	A	T	T	T	T	T	T	A	T	A	T	A	A	T	A	A	A	T	T	T	A	T	T	A
JHI-Hv50k-2016-28138	T/C	1H	374027859	C	T	T	C	C	C	T	C	C	T	T	C	T	T	C	T	T	T	T	T	T	C	T	C	C	C	C	C	C	T	C	T	T	T	T	T	N	T	T	C	C	C	T	C	C	T
JHI-Hv50k-2016-28171	C/T	1H	374277542	N	C	C	T	T	T	C	T	T	T	C	N	C	C	T	T	C	T	C	T	T	T	C	N	T	N	T	N	N	C	T	C	C	C	C	C	C	C	C	N	T	N	T	T	T	C
JHI-Hv50k-2016-28218	C/G	1H	375482812	C	G	G	C	C	C	G	C	C	C	G	C	G	G	C	C	G	C	G	C	C	C	G	C	C	C	C	C	C	G	C	G	G	G	G	G	G	G	G	C	C	C	C	C	C	G
JHI-Hv50k-2016-28210	T/C	1H	375485135	T	C	C	T	T	T	C	T	T	T	C	T	C	C	T	T	C	T	C	T	T	T	T	T	T	T	T	T	T	C	T	C	T	C	C	T	C	C	C	T	T	T	T	T	T	C
JHI-Hv50k-2016-28209	C/T	1H	375485154	C	T	T	C	C	C	T	C	C	C	T	C	T	T	C	C	T	C	T	C	C	C	T	C	C	C	C	C	C	T	C	T	T	T	T	T	N	T	T	C	C	C	C	C	C	T
JHI-Hv50k-2016-28251	C/T	1H	375895006	T	C	C	T	T	T	C	T	T	T	C	T	C	C	T	T	C	T	C	T	T	T	C	T	T	T	T	T	T	C	T	C	C	C	C	C	N	C	C	T	T	T	T	T	T	C
JHI-Hv50k-2016-28287	G/A	1H	376005574	A	G	G	G	G	G	G	G	G	A	G	A	G	G	G	G	G	G	G	A	G	G	G	A	A	A	G	A	A	G	G	G	G	G	G	G	N	G	G	A	G	A	G	G	G	G
JHI-Hv50k-2016-28274	C/G	1H	376124864	G	C	C	C	C	C	C	C	C	G	C	G	C	C	C	C	C	C	C	G	C	C	C	G	G	G	C	G	G	C	C	C	C	C	C	C	C	C	C	G	C	G	C	C	C	C
JHI-Hv50k-2016-28271	G/T	1H	376127031	T	G	G	G	G	G	G	G	G	T	G	T	G	G	G	G	G	G	G	T	G	G	G	T	T	T	G	T	T	G	G	G	G	G	G	G	G	G	G	T	G	T	G	G	G	G
JHI-Hv50k-2016-28257	A/C	1H	376133022	N	N	N	N	N	N	N	N	N	N	N	N	N	N	N	N	N	N	N	N	N	N	N	N	N	N	N	N	N	N	N	N	N	N	N	N	N	N	N	N	N	N	N	N	N	N
JHI-Hv50k-2016-28315	G/C	1H	377123227	G	C	C	G	G	G	C	G	G	G	C	G	C	C	G	G	C	G	C	G	G	G	C	G	G	G	G	G	G	G	G	C	G	C	C	G	C	C	C	G	G	G	G	G	G	C
JHI-Hv50k-2016-28314	T/A	1H	377123343	T	A	A	T	T	T	A	T	T	T	A	T	A	A	T	T	A	N	A	T	T	T	A	T	T	T	T	T	T	T	T	A	A	A	A	A	A	A	A	T	T	T	T	T	T	A
JHI-Hv50k-2016-28331	A/G	1H	377521773	G	A	A	G	G	G	A	G	G	G	A	G	A	A	G	G	A	A	A	G	G	G	A	G	G	G	G	G	G	G	G	A	A	A	A	A	A	A	A	G	G	G	G	G	G	A
JHI-Hv50k-2016-28364	G/A	1H	378136383	N	N	N	N	N	N	N	N	N	N	N	N	N	N	N	N	N	N	N	N	N	N	N	N	N	N	N	N	N	N	N	N	N	N	N	N	N	N	N	N	N	N	N	N	N	N
JHI-Hv50k-2016-28367	T/G	1H	378138048	N	N	N	N	N	N	N	N	N	N	N	N	N	N	N	N	N	N	N	N	N	N	N	N	N	N	N	N	N	N	N	N	N	N	N	N	N	N	N	N	N	N	N	N	N	N
BOPA1_7284-710	G/A	1H	379465886	G	G	A	A	G	G	A	G	G	A	G	G	A	A	A	G	G	G	A	A	G	G	G	G	G	G	A	A	A	G	A	G	G	A	G	G	A	G	A	G	G	G	G	G	A	A
JHI-Hv50k-2016-28380	G/A	1H	379746038	G	A	A	G	G	G	G	G	G	G	A	G	G	A	G	G	G	A	A	G	G	G	A	G	G	G	G	G	G	G	G	A	A	A	A	A	G	A	A	G	G	G	G	G	G	G
BOPA2_12_10198	G/A	1H	379746191	G	G	G	A	A	A	G	A	A	G	G	G	A	G	A	A	G	G	G	G	A	A	G	G	G	G	A	A	A	G	A	G	G	G	G	G	G	G	G	G	A	G	A	G	A	A
JHI-Hv50k-2016-28416	G/A	1H	379946285	G	A	A	G	G	G	G	G	G	G	A	G	G	A	G	G	G	A	A	G	G	G	A	G	G	G	G	G	G	G	G	A	A	A	A	A	A	A	A	G	G	G	G	G	G	G
JHI-Hv50k-2016-28456	T/C	1H	380222243	T	C	T	T	T	C	C	C	C	T	C	T	T	T	T	T	C	C	T	T	T	T	C	C	T	T	T	T	T	C	T	T	C	T	C	C	T	C	T	T	C	T	T	C	C	T
JHI-Hv50k-2016-28435	C/T	1H	380240153	C	T	C	C	C	C	C	C	C	C	T	C	C	C	C	C	C	T	C	C	C	C	T	C	C	C	C	C	C	C	C	C	T	C	T	C	C	T	C	C	C	C	C	C	C	C
JHI-Hv50k-2016-28506	A/G	1H	380654350	A	G	A	A	A	A	A	A	A	A	G	A	A	A	A	A	A	G	A	A	A	A	G	A	A	A	A	A	A	A	A	A	G	A	G	A	A	G	A	A	A	A	A	A	A	A
JHI-Hv50k-2016-28505	T/C	1H	380655994	T	C	T	T	T	C	C	C	C	T	C	T	T	T	T	T	C	C	T	T	T	T	C	C	T	T	T	T	T	C	T	T	C	T	C	C	T	C	T	T	C	T	T	C	C	T
JHI-Hv50k-2016-28497	G/A	1H	380658116	G	A	G	G	G	A	A	A	A	G	A	G	G	G	G	G	A	A	G	G	G	G	A	A	G	G	G	G	G	A	G	G	A	G	A	A	G	A	G	G	A	G	G	A	A	G
JHI-Hv50k-2016-28495	T/C	1H	380659339	T	C	T	T	T	T	T	T	T	T	C	T	T	T	T	T	T	C	T	T	T	T	C	T	T	T	T	T	T	T	T	T	C	T	C	T	T	C	T	T	T	T	T	T	T	T
JHI-Hv50k-2016-28487	A/G	1H	380664724	A	G	A	A	A	A	A	A	A	A	G	A	A	A	A	A	A	G	A	A	A	A	G	A	A	A	A	A	A	A	A	A	G	A	G	A	A	G	A	A	A	A	A	A	A	A
JHI-Hv50k-2016-28482	T/C	1H	380669789	T	T	T	T	T	C	C	C	C	T	T	T	T	T	T	T	C	T	T	T	T	T	T	C	T	T	T	T	T	C	T	T	T	T	T	C	T	T	T	T	C	T	T	C	C	T
BOPA2_12_30343	A/G	1H	380670033	A	A	A	A	A	G	G	G	G	A	A	A	A	A	A	A	G	A	A	A	A	A	A	G	A	A	A	A	A	G	A	A	A	A	A	G	N	A	A	A	G	A	A	G	G	A
BOPA2_12_30750	G/A	1H	380767269	G	G	A	G	G	G	G	G	G	A	G	G	G	A	G	G	G	A	A	A	G	G	A	G	G	G	G	G	G	G	G	G	G	A	G	G	A	G	A	G	G	G	G	G	G	G
JHI-Hv50k-2016-28572	G/T	1H	380894834	G	T	G	G	G	G	G	G	G	G	T	G	G	G	G	G	G	G	G	G	G	G	G	G	G	G	G	G	G	G	G	G	T	G	T	G	G	T	G	G	G	G	G	G	G	G
JHI-Hv50k-2016-28566	G/T	1H	380895588	G	T	G	G	G	G	G	G	G	G	T	G	G	G	G	G	G	G	G	G	G	G	G	G	G	G	G	G	G	G	G	G	G	G	T	G	G	T	G	G	G	G	G	G	G	G
JHI-Hv50k-2016-28548	G/A	1H	380916540	G	A	G	G	G	G	G	G	G	G	A	G	G	G	G	G	G	G	G	G	G	G	G	G	G	G	G	G	G	G	G	G	A	G	A	G	G	A	G	G	G	G	G	G	G	G
BOPA1_8743-197	C/G	1H	380928690	C	C	G	C	C	C	C	C	C	G	C	C	C	G	C	C	C	G	G	G	C	C	G	C	C	C	C	C	C	C	C	C	C	G	C	C	G	C	G	C	C	C	C	C	C	C
JHI-Hv50k-2016-28600	C/A	1H	381353016	C	A	C	C	C	C	C	C	C	C	A	C	C	C	C	C	C	C	C	C	C	C	C	C	C	C	C	C	C	C	C	C	C	C	A	C	N	A	C	C	C	C	C	C	C	C
JHI-Hv50k-2016-28631	C/T	1H	381424537	C	T	C	C	C	T	T	T	T	C	T	C	C	C	C	C	T	C	C	C	C	T	C	T	C	C	C	T	C	T	C	C	T	C	T	T	C	T	C	C	T	C	C	T	T	C
JHI-Hv50k-2016-28635	G/A	1H	381424803	G	G	G	G	G	A	A	A	A	G	G	G	G	G	G	G	A	G	G	G	G	A	G	A	G	G	G	A	G	A	G	G	A	G	G	A	G	G	G	G	A	G	G	A	A	G
JHI-Hv50k-2016-28716	G/A	1H	381708366	G	G	G	G	G	A	G	A	A	G	G	G	G	G	G	G	G	G	G	G	G	A	G	A	G	G	G	A	G	G	G	G	G	G	G	A	G	G	G	G	G	G	G	G	A	G
JHI-Hv50k-2016-28720	T/A	1H	381712220	A	T	A	A	A	T	T	T	T	A	T	A	A	A	A	A	T	T	A	A	A	T	T	T	A	A	A	T	A	T	A	A	T	A	T	T	A	T	A	A	T	A	A	T	T	A
JHI-Hv50k-2016-28721	C/T	1H	381712356	C	T	C	C	C	T	T	T	T	C	T	C	C	C	C	C	T	T	C	C	C	T	T	T	C	C	C	T	C	T	C	C	T	C	T	T	C	T	C	C	T	C	C	T	T	C
JHI-Hv50k-2016-28765	A/T	1H	381825947	A	T	A	A	A	T	T	T	T	A	T	A	A	A	A	A	T	T	A	A	A	T	T	T	A	A	A	T	A	T	A	A	T	A	T	T	A	T	A	A	T	A	A	T	T	A
JHI-Hv50k-2016-28763	T/A	1H	381826099	T	A	T	T	T	A	A	A	A	T	A	T	T	T	T	T	A	A	T	T	T	A	A	A	T	T	T	A	T	A	T	T	A	T	A	A	T	A	T	T	A	T	T	A	A	T
JHI-Hv50k-2016-28745	A/G	1H	381831869	A	G	G	G	G	A	A	A	A	A	G	A	A	G	G	A	A	A	G	A	A	A	A	A	A	A	G	A	G	A	G	G	A	G	G	A	G	G	G	A	A	A	A	A	A	A
JHI-Hv50k-2016-28743	C/T	1H	381833579	T	C	C	C	C	T	C	T	T	T	C	T	T	C	C	T	C	C	C	T	T	T	C	T	T	T	C	T	C	C	C	C	C	C	C	T	C	C	C	T	C	T	T	C	T	T
JHI-Hv50k-2016-28734	T/C	1H	381837706	T	C	C	C	C	T	T	T	T	T	C	T	T	C	C	T	T	T	C	T	T	T	T	T	T	T	C	T	C	T	C	C	T	C	C	T	C	C	C	T	T	T	T	T	T	T
JHI-Hv50k-2016-28733	G/A	1H	381838694	G	A	A	A	A	G	G	G	G	G	A	G	G	A	A	G	G	G	A	G	G	G	G	G	G	G	A	G	A	G	A	A	G	A	A	G	A	A	A	G	G	G	G	G	G	G
JHI-Hv50k-2016-28732	T/C	1H	381838823	C	T	T	T	T	C	T	C	C	C	T	C	C	T	T	C	T	T	T	C	C	C	T	C	C	C	T	C	T	T	T	T	T	T	T	C	T	T	T	C	T	C	C	T	C	C
JHI-Hv50k-2016-28834	C/T	1H	381994124	C	T	C	C	C	C	C	C	C	C	T	C	C	C	C	C	C	C	C	C	C	C	C	C	C	C	C	C	C	C	C	C	C	C	T	C	C	T	C	C	C	C	C	C	C	C
BOPA1_6118-595	G/A	1H	382014306	A	G	G	G	G	A	G	A	A	A	G	A	A	G	G	A	G	G	G	A	A	A	G	A	A	A	G	A	G	G	G	G	G	G	G	A	G	G	G	A	G	A	A	G	A	A
JHI-Hv50k-2016-28880	A/T	1H	383017007	A	T	A	T	T	A	T	A	A	A	T	A	T	A	T	T	T	T	A	A	T	T	T	T	A	A	T	T	T	T	T	A	T	A	T	T	A	T	A	A	T	A	T	T	T	T
JHI-Hv50k-2016-28956	A/C	1H	383457652	A	C	A	C	C	A	C	A	A	A	C	A	C	A	C	C	C	C	A	A	C	C	C	A	A	A	C	C	C	C	C	A	C	A	C	C	A	C	A	A	C	A	C	C	C	C
JHI-Hv50k-2016-29000	G/A	1H	383466696	G	A	G	G	A	G	G	G	G	G	A	G	A	G	G	A	G	G	G	G	A	A	G	G	G	G	A	A	A	G	A	G	G	G	A	A	N	A	G	G	G	G	A	G	A	A
JHI-Hv50k-2016-29001	T/C	1H	383466752	T	C	T	T	C	T	T	T	T	T	N	T	C	T	T	C	T	T	T	T	C	C	T	T	T	T	C	N	C	T	C	T	T	T	C	C	T	C	T	T	T	T	C	T	C	C
JHI-Hv50k-2016-29015	A/G	1H	383471237	A	G	A	G	G	A	G	A	A	A	G	A	G	A	G	G	G	G	A	A	G	G	G	A	A	A	G	G	G	G	G	A	G	A	G	G	A	G	A	A	G	A	G	G	G	G
JHI-Hv50k-2016-29031	A/G	1H	383476786	A	G	A	G	G	A	A	A	A	A	G	A	G	A	A	G	A	A	A	A	G	G	A	A	A	A	G	G	G	A	G	A	A	A	G	G	A	G	A	A	A	A	G	A	G	G
JHI-Hv50k-2016-29039	T/C	1H	383478075	T	C	T	T	C	T	T	T	T	T	C	T	C	T	T	C	T	T	T	T	C	C	T	T	T	T	C	C	C	T	C	T	T	T	C	C	T	C	T	T	T	T	C	T	C	C
JHI-Hv50k-2016-29053	G/T	1H	383581592	G	T	G	G	T	G	T	G	G	G	T	G	T	G	T	T	T	T	G	G	T	T	T	G	G	G	T	T	T	T	T	G	T	G	T	T	G	T	G	G	T	G	T	T	T	T
JHI-Hv50k-2016-265803	T/C	1H	383590813	T	T	C	T	T	T	T	T	T	T	T	T	T	C	T	T	T	T	C	T	T	T	T	T	T	T	T	T	T	T	T	C	T	C	T	T	C	T	C	T	T	T	T	T	T	T
JHI-Hv50k-2016-29056	T/A	1H	383592101	T	A	T	A	A	T	T	T	T	T	A	T	A	T	T	A	T	T	T	T	A	A	T	T	T	T	A	T	A	T	T	T	T	T	A	A	T	A	T	T	A	T	A	T	A	A
JHI-Hv50k-2016-29106	G/A	1H	383820763	G	G	A	G	G	G	G	G	G	G	G	G	G	A	G	G	G	G	A	G	G	G	G	G	G	G	G	G	G	G	G	A	G	A	G	G	A	G	A	G	G	G	G	G	G	G
JHI-Hv50k-2016-29136	A/C	1H	384094622	A	C	A	C	C	A	C	A	A	A	C	A	C	A	C	C	C	C	A	A	C	C	C	A	A	A	C	C	C	C	A	A	C	A	C	C	A	C	A	A	C	A	C	C	C	C
JHI-Hv50k-2016-29135	G/A	1H	384094880	G	A	G	A	A	G	A	G	G	G	A	G	A	G	A	A	A	A	G	G	A	A	A	G	G	G	A	A	A	A	G	G	A	G	A	A	G	A	G	G	A	G	A	A	A	A
JHI-Hv50k-2016-29153	C/G	1H	384541598	C	G	C	G	G	C	C	C	C	C	G	C	G	C	C	G	C	C	C	C	G	G	C	C	C	C	G	G	G	C	C	C	C	C	G	G	C	G	C	C	G	C	G	C	G	G
JHI-Hv50k-2016-29162	C/A	1H	384543117	C	A	C	A	A	C	C	C	C	C	A	C	A	C	C	A	C	C	C	C	A	A	C	C	C	C	A	A	A	C	C	C	C	C	A	A	C	A	C	C	A	C	A	C	A	A
JHI-Hv50k-2016-29216	C/A	1H	384738658	C	A	C	A	A	C	C	C	C	C	A	C	A	C	C	A	A	C	C	C	C	A	C	C	C	C	A	A	A	C	C	C	C	C	A	A	N	A	C	C	A	C	A	C	A	A
JHI-Hv50k-2016-29207	A/G	1H	384784934	A	G	A	G	G	A	A	A	A	A	G	A	G	A	A	G	G	A	A	A	A	G	A	A	A	A	G	G	G	A	G	A	A	A	G	G	A	G	A	A	G	A	G	A	G	G
JHI-Hv50k-2016-29181	A/G	1H	384817896	A	A	G	A	A	A	G	A	A	A	A	A	G	G	G	A	A	G	G	A	A	G	G	A	A	A	A	A	A	A	A	G	G	G	A	A	G	A	G	A	A	A	A	G	A	G
JHI-Hv50k-2016-29177	T/A	1H	384818149	A	A	T	T	T	A	T	A	A	A	A	A	T	T	T	A	A	T	T	A	A	T	T	A	A	A	T	T	A	A	T	T	T	T	A	T	T	A	T	A	A	A	A	T	A	T
BOPA1_5402-929	A/G	1H	384880014	G	G	A	A	A	G	A	G	G	G	G	G	A	A	A	G	G	A	A	G	G	A	A	G	G	G	A	A	G	G	A	A	A	A	G	A	N	G	A	G	G	G	G	A	G	A
JHI-Hv50k-2016-29236	A/G	1H	384880014	G	G	A	A	A	G	A	G	G	G	G	G	A	A	A	G	G	A	A	G	G	A	A	G	G	G	A	A	G	G	A	A	A	A	G	A	A	G	A	G	G	G	G	A	G	A
JHI-Hv50k-2016-29224	T/C	1H	384885078	C	C	T	T	T	C	T	C	C	C	C	C	T	T	T	C	C	T	T	C	C	T	T	C	C	C	C	T	C	C	C	T	T	T	C	T	T	C	T	C	C	C	C	T	C	T
JHI-Hv50k-2016-29220	A/C	1H	384889394	C	C	A	A	A	C	A	C	C	C	C	C	A	A	A	C	C	A	A	C	C	A	A	C	C	C	C	A	C	C	A	A	A	A	C	A	A	C	A	C	C	C	C	A	C	A
JHI-Hv50k-2016-29259	A/G	1H	384995986	G	G	A	A	A	G	A	G	G	G	G	G	A	A	A	G	G	A	A	G	G	A	A	G	G	G	G	A	G	G	G	A	A	A	G	A	A	G	A	G	G	G	G	A	G	A
JHI-Hv50k-2016-29255	G/C	1H	384996693	G	G	C	C	C	G	C	G	G	G	G	G	C	C	C	G	G	C	C	G	G	C	C	G	G	G	G	C	G	G	G	C	C	C	G	C	C	G	C	G	G	G	G	C	G	C
JHI-Hv50k-2016-29272	G/A	1H	385077255	A	A	G	G	G	A	G	A	A	A	A	A	G	G	G	A	G	G	G	A	A	G	G	A	A	A	G	G	A	A	A	G	G	G	A	G	G	A	G	A	A	A	A	G	A	G
JHI-Hv50k-2016-29271	C/T	1H	385077341	T	T	C	C	C	T	C	T	T	T	T	T	C	C	C	T	C	C	C	T	T	C	C	T	T	T	C	C	T	T	T	C	C	C	T	C	C	T	C	T	T	T	T	C	T	C
JHI-Hv50k-2016-29288	C/T	1H	385286033	T	T	C	C	C	T	C	T	T	T	T	T	C	C	C	T	C	C	C	T	T	C	C	T	T	T	C	C	T	T	T	C	C	C	T	T	C	T	C	T	T	T	T	C	T	C
JHI-Hv50k-2016-29301	C/T	1H	385293982	T	T	C	C	C	T	C	T	T	T	T	T	C	C	C	T	C	C	C	T	T	C	C	T	T	T	C	C	T	T	T	C	C	C	T	T	C	T	C	T	T	T	T	C	T	C
BOPA1_8486-1964	C/G	1H	385300251	G	G	C	C	C	G	C	G	G	G	G	G	C	C	C	G	C	C	C	G	G	C	C	G	G	G	C	C	G	G	G	C	C	C	G	G	C	G	C	G	G	G	G	C	G	C
JHI-Hv50k-2016-29333	G/A	1H	385767493	A	A	G	G	G	A	G	A	A	A	A	A	G	G	G	A	G	G	G	A	A	G	G	A	A	A	G	G	A	A	A	G	G	G	A	A	G	A	G	A	A	A	A	G	A	G
JHI-Hv50k-2016-29435	T/A	1H	386763317	T	T	A	A	T	T	A	T	T	T	T	T	A	A	A	T	A	A	A	T	T	A	A	T	T	T	A	A	T	T	T	A	A	A	T	T	A	T	A	T	T	T	T	A	T	A
JHI-Hv50k-2016-29428	C/A	1H	386763900	A	A	C	C	A	A	C	A	A	A	A	A	C	C	C	A	C	C	C	A	A	C	C	A	A	A	C	C	A	A	A	C	C	C	A	A	C	A	C	A	A	A	A	C	A	C
JHI-Hv50k-2016-29421	T/C	1H	386764770	C	C	T	T	C	C	T	C	C	C	C	C	T	T	T	C	T	T	T	C	C	T	T	C	C	C	T	T	C	C	C	T	T	T	C	C	T	C	T	C	C	C	C	T	C	T
JHI-Hv50k-2016-29420	C/T	1H	386765174	T	T	C	C	T	T	C	T	T	T	T	T	C	C	C	T	C	C	C	T	T	C	C	T	T	T	C	C	T	T	T	C	C	C	T	T	N	T	C	T	T	T	T	C	T	C
JHI-Hv50k-2016-29419	T/C	1H	386765424	C	C	T	T	C	C	T	C	C	C	C	C	T	T	T	C	T	T	T	C	C	T	T	C	C	C	T	T	C	C	C	T	T	T	C	C	T	C	T	C	C	C	C	T	C	T
JHI-Hv50k-2016-29418	C/T	1H	386765547	T	T	C	C	T	T	C	T	T	T	T	T	C	C	C	T	C	C	C	T	T	C	C	T	T	T	C	C	T	T	T	C	C	C	T	T	C	T	C	T	T	T	T	C	T	C
JHI-Hv50k-2016-29481	C/T	1H	386858376	T	T	C	C	T	T	C	T	T	T	T	T	C	C	C	T	C	C	C	T	T	C	C	T	T	T	C	C	T	T	T	C	C	C	T	T	C	T	C	T	T	T	T	C	T	C
JHI-Hv50k-2016-29468	A/G	1H	386861678	G	G	A	A	G	G	A	G	G	G	G	G	A	A	A	G	A	A	A	G	G	A	A	G	G	G	A	A	G	G	G	A	A	A	G	G	A	G	A	G	G	G	G	A	G	A
SCRI_RS_156506	A/G	1H	386861704	G	G	A	A	G	G	A	G	G	G	G	G	A	A	A	G	A	A	A	G	G	A	A	G	G	G	A	A	G	G	G	A	A	A	G	G	A	G	A	G	G	G	G	A	G	A
JHI-Hv50k-2016-29504	A/C	1H	387360766	A	A	C	A	A	A	C	A	A	A	A	A	C	C	C	A	C	C	C	A	A	C	C	A	A	A	A	A	A	A	A	C	C	C	A	A	C	A	C	A	A	A	A	C	A	C
JHI-Hv50k-2016-29552	C/T	1H	387529498	T	T	C	C	T	T	C	T	T	T	T	T	C	C	C	T	C	C	C	T	T	C	C	T	T	T	C	C	T	T	T	C	C	C	T	T	C	T	C	T	T	T	T	C	T	C
BOPA2_12_11444	G/A	1H	387529755	G	G	G	G	G	G	G	G	G	G	G	G	G	G	G	G	G	G	G	G	G	G	G	G	G	G	G	G	G	G	G	G	G	G	G	G	G	G	G	G	G	G	G	G	G	G
JHI-Hv50k-2016-29539	T/C	1H	387541829	C	C	T	T	C	C	T	C	C	C	C	C	T	T	T	C	T	T	T	C	C	T	T	C	C	C	C	T	C	C	C	T	T	T	C	C	T	C	T	C	C	C	C	T	C	T
JHI-Hv50k-2016-29574	A/G	1H	387742676	G	G	A	A	G	G	A	G	G	G	G	G	G	A	A	G	A	A	A	G	G	A	A	G	G	G	G	A	G	G	G	A	A	A	G	G	N	G	A	G	G	G	G	A	G	G
JHI-Hv50k-2016-29607	C/A	1H	387974920	C	C	A	C	C	C	A	C	C	C	C	C	C	A	A	C	A	A	A	C	C	A	A	C	C	C	C	C	C	C	C	A	A	A	C	C	A	C	A	C	C	C	C	A	C	C
JHI-Hv50k-2016-29606	G/T	1H	387975020	G	G	T	G	G	G	T	G	G	G	G	G	G	T	T	G	T	T	T	G	G	T	T	G	G	G	G	G	G	G	G	T	T	T	G	G	T	G	T	G	G	G	G	T	G	G
JHI-Hv50k-2016-29605	C/T	1H	387975053	C	C	T	C	C	C	T	C	C	C	C	C	C	T	T	C	T	T	T	C	C	T	T	C	C	C	C	C	C	C	C	T	T	T	C	C	T	C	T	C	C	C	C	T	C	C
JHI-Hv50k-2016-29600	G/C	1H	387975901	G	G	C	G	G	G	C	G	G	G	G	G	G	C	C	G	C	C	C	G	G	C	C	G	G	G	G	G	G	G	G	C	C	C	G	G	C	G	C	G	G	G	G	C	G	G
JHI-Hv50k-2016-29680	G/T	1H	388517868	G	G	T	T	G	G	T	G	G	G	G	G	G	T	T	G	T	T	T	G	G	T	T	T	G	G	G	T	T	G	G	G	T	T	G	G	G	G	T	G	G	G	G	T	G	G
SCRI_RS_1445	C/T	1H	388523112	C	C	T	C	C	C	T	C	C	C	C	C	C	T	T	C	T	T	T	C	C	C	T	C	C	C	C	C	C	C	C	C	T	T	C	C	N	C	T	C	C	C	C	T	C	C
JHI-Hv50k-2016-29663	G/A	1H	388523537	G	G	A	G	G	G	A	G	G	G	G	G	G	A	A	G	A	A	A	G	G	G	A	G	G	G	G	G	G	G	G	G	A	A	G	G	G	G	A	G	G	G	G	A	G	G
JHI-Hv50k-2016-29690	G/A	1H	388750293	G	G	A	G	G	G	A	G	G	G	G	G	G	A	A	G	A	A	A	G	G	G	A	G	G	G	G	G	G	G	G	G	A	A	G	G	G	G	A	G	G	G	G	A	G	G
SCRI_RS_207335	C/T	1H	388752036	C	C	T	T	C	C	T	C	C	C	C	C	C	T	T	C	T	T	T	C	C	T	T	T	C	C	C	T	T	C	C	C	T	T	C	C	C	C	T	C	C	C	C	T	C	C
SCRI_RS_193401	C/A	1H	388753452	C	C	A	C	C	C	A	C	C	C	C	C	C	A	A	C	A	A	A	C	C	C	C	C	C	C	C	C	C	C	C	C	A	A	C	C	C	C	A	C	C	C	C	A	C	C
JHI-Hv50k-2016-29735	G/C	1H	388836434	C	C	G	C	C	C	C	C	C	N	C	C	C	G	C	C	G	C	G	N	C	C	C	C	C	C	C	C	C	C	C	C	C	G	C	C	C	C	C	C	C	C	C	C	C	C
JHI-Hv50k-2016-29753	A/T	1H	389037906	A	A	T	A	A	A	A	A	A	A	A	A	A	T	A	A	T	A	T	A	A	A	A	A	A	A	A	A	A	A	A	A	A	T	A	A	A	A	A	A	A	A	A	A	A	A
SCRI_RS_100503	T/C	1H	389039712	T	T	C	T	T	T	T	T	T	T	T	T	T	C	T	T	C	T	C	T	T	T	T	T	T	T	T	T	T	T	T	T	T	C	T	T	T	T	T	T	T	T	T	T	T	T
JHI-Hv50k-2016-29770	T/C	1H	389580302	C	T	T	C	T	T	T	T	T	C	T	C	C	T	C	C	T	C	T	C	C	T	T	C	C	C	T	C	T	C	C	T	C	T	T	T	T	T	C	C	C	C	C	C	T	C
JHI-Hv50k-2016-29798	G/A	1H	390078780	G	G	A	G	G	A	A	A	A	G	G	G	G	A	G	G	A	G	A	G	G	A	G	G	G	G	G	G	G	G	G	A	G	A	G	A	A	G	G	G	G	G	G	G	G	G
JHI-Hv50k-2016-29796	C/T	1H	390080528	T	C	C	T	C	C	C	C	C	T	C	T	T	C	T	T	C	T	C	T	T	C	C	T	T	T	C	T	C	T	T	C	T	C	C	C	C	C	T	T	T	T	T	T	C	T
JHI-Hv50k-2016-29780	A/G	1H	390092006	A	A	G	A	A	G	G	G	G	A	A	A	A	G	A	A	G	A	G	A	A	G	A	A	A	A	A	A	A	A	A	G	A	G	A	G	G	A	A	A	A	A	A	A	A	A
JHI-Hv50k-2016-29828	T/A	1H	390394724	A	T	A	A	T	A	A	A	A	A	T	A	A	A	A	A	A	A	A	A	A	A	T	A	A	A	T	A	T	A	A	A	A	A	T	A	A	T	A	A	A	A	A	A	T	A
JHI-Hv50k-2016-29827	G/A	1H	390394778	G	G	A	G	G	A	A	A	A	G	G	G	G	A	G	G	A	G	A	G	G	A	G	G	G	G	G	G	G	G	G	A	G	A	G	A	A	G	G	G	G	G	G	G	G	G
JHI-Hv50k-2016-29837	A/G	1H	390824070	A	A	G	A	A	G	A	G	G	A	A	A	A	G	A	A	G	A	G	A	A	G	A	A	A	A	A	A	G	A	G	G	A	G	A	G	G	A	A	A	A	A	A	A	A	A
JHI-Hv50k-2016-29848	A/G	1H	391107724	A	A	G	A	A	G	A	G	G	A	A	A	A	G	A	A	G	A	G	A	A	G	A	A	A	A	A	A	G	A	G	G	A	G	A	G	G	A	A	A	A	A	A	A	A	A
JHI-Hv50k-2016-29847	G/T	1H	391108055	G	G	T	G	G	T	G	T	T	G	G	G	G	T	G	G	T	G	T	G	G	T	G	G	G	G	G	G	T	G	T	T	G	T	G	T	T	G	G	G	G	G	G	G	G	G
JHI-Hv50k-2016-29845	C/T	1H	391108187	C	C	T	C	C	T	C	T	T	C	C	C	C	T	C	C	T	C	T	C	C	T	C	C	C	C	C	C	T	C	T	T	C	T	C	T	T	C	C	C	C	C	C	C	C	C
JHI-Hv50k-2016-29861	A/G	1H	391115281	A	A	G	A	A	G	A	G	G	A	A	A	A	G	A	A	G	A	G	A	A	G	A	A	A	A	A	A	G	A	G	G	A	G	A	G	G	A	A	A	A	A	A	A	G	A
JHI-Hv50k-2016-29881	G/C	1H	391530558	G	G	C	G	G	C	G	C	C	G	G	G	G	C	G	G	C	G	C	G	G	C	G	G	G	G	G	G	C	G	C	C	G	C	G	C	C	G	G	G	G	G	G	G	C	G
JHI-Hv50k-2016-29876	G/A	1H	391531413	G	G	A	G	G	A	G	A	A	G	G	G	G	A	G	G	A	G	A	G	G	A	G	G	G	G	G	G	A	G	A	A	G	A	G	A	A	G	G	G	G	G	G	G	A	G
JHI-Hv50k-2016-29875	G/A	1H	391531598	G	G	A	G	G	A	G	A	A	G	G	G	G	A	G	G	A	G	A	G	G	A	G	G	G	G	G	G	A	G	A	A	G	A	G	A	A	G	G	G	G	G	G	G	A	G
JHI-Hv50k-2016-29941	C/G	1H	391614938	C	G	C	C	G	C	C	C	C	C	G	C	C	C	C	C	C	C	C	C	C	C	C	C	C	C	C	C	C	C	C	C	C	C	G	C	C	G	C	C	C	C	C	C	C	C
SCRI_RS_138118	C/T	1H	391615018	C	C	C	C	C	T	C	T	T	C	C	C	C	C	C	C	C	C	C	C	C	T	T	C	C	C	T	C	T	C	T	T	C	C	C	T	T	C	C	C	C	C	C	C	T	C
SCRI_RS_201072	C/G	1H	391617140	G	G	G	G	G	C	G	C	C	G	G	G	G	G	G	G	G	G	G	G	G	C	C	G	G	G	C	G	C	G	C	C	G	G	G	C	C	G	G	G	G	G	G	G	C	G
SCRI_RS_165072	C/T	1H	391618046	C	C	C	C	C	T	C	T	T	C	C	C	C	C	C	C	C	C	C	C	C	T	T	C	C	C	T	C	T	C	T	T	C	C	C	T	T	C	C	C	C	C	C	C	T	C
JHI-Hv50k-2016-29988	G/A	1H	391792522	G	A	G	G	G	G	G	G	G	G	A	G	G	G	G	G	G	G	G	G	G	G	G	G	G	G	G	G	G	G	G	G	G	G	A	G	G	A	G	G	G	G	G	G	G	G
JHI-Hv50k-2016-29990	T/G	1H	391792795	T	G	T	T	G	T	T	T	T	T	G	T	T	T	T	T	T	T	T	T	T	T	T	T	T	T	T	T	T	T	T	T	T	T	G	T	T	G	T	T	T	T	T	T	T	T
JHI-Hv50k-2016-30022	A/T	1H	391959680	A	A	T	A	A	T	A	T	T	A	A	A	A	T	A	A	A	A	T	A	A	T	A	A	A	A	T	A	T	A	T	T	A	T	A	T	T	A	A	A	A	A	A	A	T	A
JHI-Hv50k-2016-30044	T/C	1H	392513254	T	T	T	T	T	C	T	C	C	T	T	T	T	T	T	T	C	T	T	T	T	T	C	T	T	T	C	T	T	T	C	C	T	T	T	C	C	T	T	T	T	T	T	T	C	T
SCRI_RS_225107	C/T	1H	392514019	C	C	T	C	C	C	C	C	C	C	C	C	C	T	C	C	C	C	T	C	C	C	C	C	C	C	C	C	C	C	C	C	C	T	C	C	C	C	C	C	C	C	C	C	C	C
JHI-Hv50k-2016-30068	A/G	1H	392629843	A	A	A	A	G	A	A	A	A	A	A	A	A	A	A	A	A	A	A	A	A	A	A	A	A	A	A	A	A	A	A	A	A	A	A	A	A	A	A	A	A	A	A	A	A	A
SCRI_RS_207081	C/T	1H	392655993	C	C	C	C	C	T	C	T	T	C	C	C	C	C	C	C	T	C	C	C	C	C	T	C	C	C	C	C	C	C	T	T	C	C	C	T	T	C	C	C	C	C	C	C	T	C
JHI-Hv50k-2016-30102	G/A	1H	392657253	G	G	A	G	G	G	G	G	G	G	G	G	G	A	G	G	G	G	A	G	G	G	G	G	G	G	G	G	G	G	G	G	G	A	G	G	G	G	G	G	G	G	G	G	G	G
SCRI_RS_145305	A/C	1H	392663685	A	A	C	C	A	A	A	A	A	C	A	A	A	C	A	A	A	A	C	C	A	A	A	A	C	C	A	C	A	A	A	A	A	C	A	A	A	A	C	A	A	A	A	A	A	A
JHI-Hv50k-2016-30124	G/A	1H	392664081	G	G	A	G	A	A	G	A	A	G	G	G	G	A	G	G	A	A	A	G	G	G	A	G	G	G	A	G	G	G	A	A	G	A	G	A	A	G	G	G	G	G	G	G	A	G
SCRI_RS_213455	G/T	1H	392861123	G	G	T	G	G	G	G	G	G	G	G	G	G	T	G	G	T	G	G	G	G	G	T	G	G	G	G	G	G	G	G	G	G	G	G	G	G	G	G	G	G	G	G	G	G	G
JHI-Hv50k-2016-30148	A/C	1H	392936095	A	A	A	C	A	C	A	C	C	A	A	A	A	A	A	A	C	C	C	A	A	A	A	C	A	A	C	A	A	A	C	C	A	C	A	A	C	A	A	A	A	A	A	A	C	A
JHI-Hv50k-2016-30141	A/T	1H	392936994	A	T	A	A	A	A	A	A	A	A	T	A	A	A	A	A	A	A	A	A	A	A	A	A	A	A	A	T	A	A	A	A	T	A	T	A	A	T	A	A	A	A	A	A	A	A
JHI-Hv50k-2016-30181	G/A	1H	393103184	G	G	A	A	G	A	G	A	A	G	G	G	G	A	G	G	A	A	A	G	G	G	G	A	G	G	A	G	G	G	A	A	G	A	G	G	A	G	G	G	G	G	G	G	A	G
JHI-Hv50k-2016-30261	C/T	1H	394487551	C	T	C	C	C	C	C	C	C	C	T	C	C	C	C	C	C	C	C	C	C	C	C	C	C	C	C	T	C	C	C	C	T	C	T	C	N	T	C	C	C	C	C	C	C	C
JHI-Hv50k-2016-30275	G/C	1H	394761896	C	G	C	C	C	C	C	C	C	C	G	C	C	C	C	C	C	C	C	C	C	C	C	C	C	C	C	G	C	C	C	C	G	C	G	C	C	G	C	C	C	C	C	C	C	C
JHI-Hv50k-2016-30276	C/G	1H	394762077	G	G	G	G	C	G	C	G	G	G	G	G	C	G	C	C	G	G	G	G	C	C	G	G	G	G	G	G	C	C	G	G	G	G	G	C	G	G	G	G	C	G	C	C	G	C
JHI-Hv50k-2016-30277	G/C	1H	394762082	G	C	G	G	C	G	C	G	G	G	C	G	C	G	C	C	G	G	G	G	C	C	N	G	G	G	G	C	C	C	G	G	C	G	C	C	G	C	G	G	C	G	C	C	G	C
JHI-Hv50k-2016-30279	G/A	1H	394762261	G	A	G	G	A	G	A	G	G	G	A	G	A	G	A	A	G	G	G	G	A	A	A	G	G	G	G	A	A	A	G	G	A	G	A	A	N	A	G	G	A	G	A	A	G	A
JHI-Hv50k-2016-30337	A/C	1H	395726270	A	C	A	A	C	A	C	A	A	A	C	A	C	A	C	C	A	A	A	A	C	C	A	A	A	A	A	C	C	C	A	A	C	A	C	C	A	C	A	A	C	A	C	C	A	C
JHI-Hv50k-2016-30342	G/A	1H	395726710	G	A	G	G	A	G	A	G	G	G	A	G	A	G	A	A	G	G	G	G	A	A	A	G	G	G	G	A	A	A	G	G	A	G	A	A	G	A	G	G	A	G	A	A	G	A
JHI-Hv50k-2016-30423	G/A	1H	395845065	G	A	G	G	A	G	A	G	G	G	A	G	A	G	A	A	G	G	G	G	A	A	A	G	G	G	G	A	A	A	G	G	A	G	A	A	G	A	G	G	A	G	A	A	G	A
JHI-Hv50k-2016-30422	T/C	1H	395845254	T	C	T	T	C	T	C	T	T	T	C	T	C	T	C	C	T	T	T	T	C	C	N	T	T	T	T	C	C	C	T	T	C	T	C	C	T	C	T	T	C	T	C	C	T	C
JHI-Hv50k-2016-30421	A/G	1H	395845293	A	G	A	A	G	A	G	A	A	A	G	A	G	A	G	G	A	A	A	A	G	G	G	A	A	A	A	G	G	G	A	A	G	A	G	G	A	G	A	A	G	A	G	G	A	G
JHI-Hv50k-2016-30416	G/C	1H	395847577	C	G	C	C	C	C	C	C	C	C	G	C	C	C	C	C	C	C	C	C	C	C	C	C	C	C	C	C	C	C	C	C	G	C	G	C	C	G	C	C	C	C	C	C	C	C
JHI-Hv50k-2016-30415	G/C	1H	395847603	C	G	C	C	C	C	C	C	C	C	G	C	C	C	C	C	C	C	C	C	C	C	C	C	C	C	C	C	C	C	C	C	G	C	G	C	C	G	C	C	C	C	C	C	C	C
JHI-Hv50k-2016-30414	T/G	1H	395848229	T	G	T	T	G	T	G	T	T	T	G	T	G	T	G	G	T	T	T	T	G	G	G	T	T	T	T	G	G	G	T	T	G	T	G	G	T	G	T	T	G	T	G	G	T	G
JHI-Hv50k-2016-30413	G/A	1H	395848588	G	G	G	G	A	G	A	G	G	G	G	G	A	G	A	A	G	G	G	G	A	A	A	G	G	G	G	A	A	A	G	G	G	G	G	A	G	G	G	G	A	G	A	A	G	A
JHI-Hv50k-2016-30410	A/G	1H	395848960	A	G	A	A	A	A	A	A	A	A	G	A	A	A	A	A	A	A	A	A	A	A	A	A	A	A	A	A	A	A	A	A	G	A	G	A	A	G	A	A	A	A	A	A	A	A
JHI-Hv50k-2016-30408	A/C	1H	395849008	A	C	A	A	A	A	A	A	A	A	C	A	A	A	A	A	A	A	A	A	A	A	A	A	A	A	A	A	A	A	A	A	C	A	C	A	A	C	A	A	A	A	A	A	A	A
JHI-Hv50k-2016-30407	A/G	1H	395849131	A	A	A	A	G	A	G	A	A	A	A	A	G	A	G	G	A	A	A	A	G	G	G	A	A	A	A	G	G	G	A	A	A	A	A	G	A	A	A	A	G	A	G	G	A	G
JHI-Hv50k-2016-30384	C/T	1H	395850826	C	T	C	C	T	C	T	C	C	C	T	C	T	C	T	T	C	C	C	C	T	T	T	C	C	C	C	T	T	T	C	C	T	C	T	T	C	T	C	C	T	C	T	T	C	T
JHI-Hv50k-2016-30353	G/A	1H	395873777	G	A	G	G	G	G	G	G	G	G	A	G	G	G	G	G	G	G	G	G	G	G	A	G	G	G	G	G	G	G	G	G	A	G	A	G	G	A	G	G	G	G	G	G	G	G
JHI-Hv50k-2016-30436	G/C	1H	395937750	G	C	G	G	G	G	G	G	G	G	C	G	G	G	G	G	G	G	G	G	G	G	G	G	G	G	G	G	G	G	G	G	C	G	C	G	G	C	G	G	G	G	G	G	G	G
BOPA2_12_30115	A/C	1H	395944081	A	C	A	A	C	A	C	A	A	A	C	A	C	A	C	C	C	A	A	A	C	C	C	A	A	A	A	C	C	C	A	A	C	A	C	C	A	C	A	A	C	A	C	C	C	C
JHI-Hv50k-2016-30491	T/C	1H	396217147	T	C	T	T	T	T	T	T	T	T	C	T	C	T	T	C	T	T	T	T	C	C	T	C	T	T	T	T	C	C	T	T	C	T	C	T	T	C	T	T	C	T	C	C	C	C
JHI-Hv50k-2016-30480	A/G	1H	396219281	A	G	A	A	A	A	A	A	A	A	G	A	A	A	A	A	A	A	A	A	A	A	A	G	A	A	A	A	A	A	A	A	G	A	G	A	A	G	A	A	A	A	A	A	G	A
JHI-Hv50k-2016-30479	T/C	1H	396219715	T	C	T	T	T	T	T	T	T	T	C	T	T	T	T	T	T	T	T	T	T	T	T	C	T	T	T	T	T	T	T	T	C	T	C	T	T	C	T	T	T	T	T	T	C	T
JHI-Hv50k-2016-30466	G/C	1H	396242272	G	C	G	G	G	G	G	G	G	G	C	G	C	G	G	C	C	G	G	G	C	C	C	C	G	G	G	G	C	C	G	G	C	G	C	G	G	C	G	G	C	G	C	C	C	C
JHI-Hv50k-2016-30729	T/C	1H	396362094	T	T	C	T	T	T	T	T	T	T	T	T	T	C	T	T	T	C	T	T	T	T	C	T	T	T	T	T	T	T	T	T	T	T	T	T	T	T	T	T	T	T	T	T	T	T
JHI-Hv50k-2016-30674	G/T	1H	396369794	G	T	T	G	G	G	G	G	G	G	T	G	G	T	G	G	G	T	G	G	G	G	T	T	G	G	G	G	G	G	G	G	T	G	T	G	G	T	G	G	G	G	G	G	T	G
JHI-Hv50k-2016-30673	C/T	1H	396369873	C	T	T	C	C	C	C	C	C	C	T	C	C	T	C	C	C	T	C	C	C	C	T	T	C	C	C	C	C	C	C	C	T	C	T	C	C	T	C	C	C	C	C	C	T	C
JHI-Hv50k-2016-30672	A/C	1H	396369931	A	C	C	A	A	A	A	A	A	A	C	A	A	C	A	A	A	C	A	A	A	A	C	C	A	A	A	A	A	A	A	A	C	A	C	A	A	C	A	A	A	A	A	A	C	A
JHI-Hv50k-2016-30669	G/A	1H	396370043	G	A	A	G	G	G	G	G	G	G	A	G	G	A	G	G	G	A	G	G	G	G	A	A	G	G	G	G	G	G	G	G	A	G	A	G	G	A	G	G	G	G	G	G	A	G
JHI-Hv50k-2016-30536	T/G	1H	396415942	T	G	G	T	T	T	T	T	T	T	G	T	T	G	T	T	T	G	T	T	T	T	G	G	T	T	T	T	T	T	T	T	G	T	G	T	T	G	T	T	T	T	T	T	G	T
JHI-Hv50k-2016-30776	A/G	1H	396739500	A	G	A	A	A	A	A	A	A	A	G	G	A	A	A	A	A	A	G	A	A	A	A	G	A	A	A	A	A	A	A	G	G	G	G	A	G	G	A	A	A	A	A	A	G	A
BOPA1_3845-1089	G/A	1H	396741189	G	A	G	G	G	G	G	G	G	G	A	A	G	G	G	G	G	G	A	G	G	G	G	A	G	G	G	G	G	G	G	A	A	A	A	G	A	A	G	G	G	G	G	G	A	G
JHI-Hv50k-2016-30793	C/A	1H	396864796	A	C	C	A	A	C	A	C	C	A	C	C	A	C	A	A	A	A	C	A	A	A	C	C	A	A	A	A	A	A	C	C	C	C	C	A	C	C	A	A	A	A	A	A	C	A
JHI-Hv50k-2016-30821	T/C	1H	397036956	T	C	T	T	T	T	T	T	T	T	C	C	T	T	T	T	T	T	C	T	T	T	T	C	T	T	T	T	T	T	T	C	C	C	C	T	C	C	T	T	T	T	T	T	C	T
JHI-Hv50k-2016-30804	T/C	1H	397053331	T	C	T	T	T	T	T	T	T	T	C	C	T	T	T	T	T	T	C	T	T	T	T	C	T	T	T	T	T	T	T	C	C	C	C	T	N	C	T	T	T	T	T	T	C	T
JHI-Hv50k-2016-30803	T/C	1H	397053566	C	T	T	C	C	T	C	T	T	C	T	T	C	T	C	C	C	C	T	C	C	C	T	T	C	C	C	C	C	C	C	T	T	T	T	C	T	T	C	C	C	C	C	C	T	C
JHI-Hv50k-2016-30881	G/T	1H	397299660	G	T	G	G	G	G	G	G	G	G	T	T	G	G	G	G	G	G	T	G	G	G	G	T	G	G	G	G	G	G	G	T	T	T	T	G	N	T	G	G	G	G	G	G	T	G
JHI-Hv50k-2016-30856	T/C	1H	397332447	T	T	C	T	T	C	T	C	C	T	T	T	T	C	T	T	T	T	T	T	T	T	C	T	T	T	T	T	T	T	T	T	T	T	T	T	T	T	T	T	T	T	T	T	T	T
JHI-Hv50k-2016-30859	C/T	1H	397332767	T	C	C	T	T	C	T	C	C	T	C	C	T	C	T	T	T	T	C	T	T	T	C	C	T	T	T	C	T	T	C	C	C	C	C	T	N	C	T	T	T	T	T	T	C	T
JHI-Hv50k-2016-30876	C/T	1H	397337646	T	C	C	T	T	C	T	C	C	T	C	C	T	C	C	T	T	T	C	T	T	T	C	C	T	T	T	T	T	T	C	C	C	C	C	T	C	C	T	T	T	T	T	T	C	T
JHI-Hv50k-2016-30877	T/C	1H	397337701	T	T	C	T	T	C	T	C	C	T	T	T	T	C	C	T	T	T	T	T	T	T	C	T	T	T	T	T	T	T	T	T	T	T	T	T	T	T	T	T	T	T	T	T	T	T
JHI-Hv50k-2016-30878	G/C	1H	397337804	G	G	C	G	G	C	G	C	C	G	G	G	G	C	C	G	G	G	G	G	G	G	C	G	G	G	G	G	G	G	G	G	G	G	G	G	G	G	G	G	G	G	G	G	G	G
JHI-Hv50k-2016-30879	T/C	1H	397338033	C	T	T	C	C	T	C	T	T	C	T	T	C	T	T	C	C	C	T	C	C	C	T	T	C	C	C	N	C	C	T	T	T	T	T	C	T	T	C	C	C	C	C	C	T	C
SCRI_RS_122216	A/G	1H	397546834	A	G	A	A	A	A	A	A	A	A	G	G	A	A	A	A	A	A	G	A	A	A	A	G	A	A	A	N	A	A	G	G	G	G	G	A	G	G	A	A	A	A	A	A	G	A
JHI-Hv50k-2016-30897	A/G	1H	397546922	A	G	A	A	A	A	A	A	A	A	G	G	A	A	A	A	A	A	G	A	A	A	A	G	A	A	A	G	A	A	G	G	G	G	G	A	G	G	A	A	A	A	A	A	G	A
JHI-Hv50k-2016-30937	A/G	1H	397640721	A	G	G	A	A	A	A	A	A	A	G	A	A	G	A	A	A	A	G	A	A	A	G	G	A	A	A	A	A	A	G	G	G	G	G	A	G	G	A	A	A	A	A	A	G	A
JHI-Hv50k-2016-30938	T/C	1H	397640868	T	C	C	T	T	T	T	T	T	T	C	T	T	C	T	T	T	T	C	T	T	T	C	C	T	T	T	T	T	T	C	C	C	C	C	T	C	C	T	T	T	T	T	T	C	T
SCRI_RS_152795	A/G	1H	397644985	A	A	G	A	A	A	A	A	A	A	A	A	A	G	A	A	A	A	A	A	A	A	G	A	A	A	A	A	A	A	A	A	A	A	A	A	A	A	A	A	A	A	A	A	A	A
JHI-Hv50k-2016-31007	G/A	1H	397677271	G	A	G	G	G	G	G	G	G	G	A	G	G	G	G	G	G	G	A	G	G	G	G	A	G	G	G	G	G	G	G	A	A	A	A	G	N	A	G	G	G	G	G	G	A	G
JHI-Hv50k-2016-31006	A/G	1H	397677331	A	A	G	A	A	A	A	A	A	A	A	A	A	G	A	A	A	A	A	A	A	A	G	A	A	A	A	A	A	A	A	A	A	A	A	A	A	A	A	A	A	A	A	A	A	A
JHI-Hv50k-2016-30997	G/A	1H	397680340	G	G	A	G	G	G	G	G	G	G	G	G	G	A	G	G	G	G	G	G	G	G	A	G	G	G	G	G	G	G	G	G	G	G	G	G	N	G	G	G	G	G	G	G	G	G
JHI-Hv50k-2016-30991	C/T	1H	397682680	C	T	T	C	C	C	C	C	C	C	T	C	C	T	C	C	C	C	T	C	C	C	T	T	C	C	C	C	C	C	T	T	T	T	T	C	T	T	C	C	C	C	C	C	T	C
JHI-Hv50k-2016-30987	G/A	1H	397685824	G	A	G	G	G	G	G	G	G	G	A	G	G	G	G	G	G	G	A	G	G	G	G	A	G	G	G	G	G	G	G	A	A	A	A	G	A	A	G	G	G	G	G	G	A	G
JHI-Hv50k-2016-30978	T/C	1H	397687089	T	C	T	T	T	T	T	T	T	T	C	T	T	T	C	T	T	T	C	T	T	T	T	C	T	T	T	T	T	T	T	C	C	C	C	T	C	C	T	T	T	T	T	T	C	T
JHI-Hv50k-2016-31018	G/C	1H	397790952	C	G	C	G	C	C	G	C	C	C	G	C	G	C	G	C	G	C	G	C	C	C	C	G	C	C	C	C	C	C	C	G	G	G	G	C	G	G	C	C	C	C	C	G	G	G
JHI-Hv50k-2016-31053	A/T	1H	398697201	T	A	A	T	T	A	T	A	A	T	A	T	T	A	T	T	T	T	A	T	T	T	T	A	T	T	T	T	T	T	T	A	A	A	A	T	A	T	T	A	T	T	T	T	A	T
JHI-Hv50k-2016-31062	C/T	1H	398710066	T	C	C	C	C	C	C	C	C	T	C	T	C	C	C	T	C	T	C	T	T	T	C	C	T	T	T	T	T	T	T	C	C	C	C	T	C	T	T	C	T	T	T	C	C	C
JHI-Hv50k-2016-31063	T/C	1H	398710239	C	T	T	T	T	T	T	T	T	C	T	C	T	T	T	C	T	C	T	C	C	C	C	T	C	C	C	C	C	C	C	T	T	T	T	C	T	C	C	T	C	C	C	T	T	T
JHI-Hv50k-2016-31075	T/C	1H	399001318	T	C	T	T	T	C	T	C	C	T	C	T	T	T	T	T	T	T	T	T	T	T	T	T	T	T	T	T	T	T	T	T	C	T	C	T	T	T	T	T	T	T	T	T	C	T
JHI-Hv50k-2016-31090	C/A	1H	399192486	C	A	A	C	C	A	C	A	A	C	A	C	C	A	C	C	C	C	A	C	C	C	C	A	C	C	C	C	C	C	C	A	A	A	A	C	A	C	C	A	C	C	C	C	A	C
JHI-Hv50k-2016-31100	G/A	1H	399202610	A	G	G	G	G	G	G	G	G	A	G	A	G	G	G	A	G	A	G	A	A	A	G	G	A	A	A	A	A	A	A	G	G	G	G	A	G	A	A	G	A	A	A	G	G	G
JHI-Hv50k-2016-31138	T/C	1H	399289889	C	T	T	T	T	T	T	T	T	C	T	C	C	T	T	C	T	C	T	C	C	C	T	T	C	C	C	C	C	C	C	T	T	T	T	C	T	C	C	T	C	C	C	C	T	C
JHI-Hv50k-2016-31141	C/T	1H	399290248	T	C	C	C	C	C	C	C	C	T	C	T	T	C	C	T	C	T	C	T	T	T	C	C	T	T	T	T	T	T	T	C	C	C	C	T	C	T	T	C	T	T	T	T	C	T
JHI-Hv50k-2016-31169	G/A	1H	399530702	A	G	G	G	G	G	G	G	G	A	G	A	A	G	G	A	G	A	G	A	A	A	G	G	A	A	A	A	A	A	A	G	G	G	G	A	G	A	A	G	A	A	A	A	G	A
JHI-Hv50k-2016-31168	T/C	1H	399531071	C	T	T	T	T	T	T	T	T	C	T	C	C	T	T	C	T	C	T	C	C	C	T	T	C	C	C	C	C	C	C	T	T	T	T	C	T	C	C	T	C	C	C	C	T	C
JHI-Hv50k-2016-31167	A/G	1H	399531590	G	A	A	A	A	A	A	A	A	G	A	G	G	A	A	G	A	G	A	G	G	G	A	A	G	G	G	G	G	G	G	A	A	A	A	G	A	G	G	A	G	G	G	G	A	G
JHI-Hv50k-2016-31184	C/G	1H	399726465	G	C	C	C	C	C	C	C	C	G	C	G	G	C	C	G	C	G	C	G	G	G	C	C	G	G	G	G	G	G	G	C	C	C	C	G	C	G	G	C	G	G	G	G	C	G
JHI-Hv50k-2016-31221	T/C	1H	400034686	C	T	T	T	T	T	T	T	T	C	T	C	C	T	T	C	T	C	T	C	C	C	C	T	C	C	C	C	C	C	C	T	T	T	T	C	T	C	C	T	C	C	C	C	T	C
JHI-Hv50k-2016-31217	C/T	1H	400038953	T	C	C	C	C	C	C	C	C	T	C	T	T	C	C	T	C	T	C	T	T	T	T	C	T	T	T	T	T	T	T	C	C	C	C	T	C	T	T	C	T	T	T	T	C	T
JHI-Hv50k-2016-31204	T/C	1H	400051088	T	T	T	C	C	T	C	T	T	T	T	T	C	T	C	C	C	C	T	T	C	C	T	T	C	T	C	C	C	C	C	T	T	T	T	C	T	T	T	T	C	T	C	C	T	C
JHI-Hv50k-2016-31248	C/T	1H	400207055	C	C	T	C	C	C	C	C	C	C	C	C	C	T	C	C	C	C	T	C	C	C	T	C	C	C	C	C	C	C	C	T	C	T	C	C	T	C	C	T	C	C	C	C	C	C
JHI-Hv50k-2016-31245	C/T	1H	400207128	T	T	C	C	C	T	C	T	T	T	T	T	C	C	C	C	C	C	C	T	C	C	C	T	C	T	C	C	C	C	C	C	T	C	T	C	C	T	T	C	C	T	C	C	T	C
JHI-Hv50k-2016-31244	G/T	1H	400207196	T	T	G	G	G	T	G	T	T	T	T	T	G	G	G	G	G	G	G	T	G	G	G	T	G	T	G	G	G	G	G	G	T	G	T	G	T	T	T	G	G	T	G	G	T	G
JHI-Hv50k-2016-31237	A/T	1H	400207359	A	A	T	T	T	A	T	A	A	A	A	A	T	T	T	T	T	T	T	A	T	T	T	A	T	A	T	T	T	T	T	T	A	T	A	T	T	A	A	T	T	A	T	T	A	T
JHI-Hv50k-2016-31283	A/C	1H	400230165	A	A	A	C	C	A	C	A	A	A	A	A	C	A	C	C	C	C	A	A	C	C	A	A	C	A	C	C	C	C	C	A	A	A	A	C	A	A	A	A	C	A	C	C	A	C
JHI-Hv50k-2016-31282	C/T	1H	400230350	T	T	C	C	C	T	C	T	T	T	T	T	C	C	C	C	C	C	C	T	C	C	C	T	C	T	C	C	C	C	C	C	T	C	T	C	N	T	T	C	C	T	C	C	T	C
JHI-Hv50k-2016-31279	G/A	1H	400230424	G	G	G	A	A	G	A	G	G	G	G	G	A	G	A	A	A	A	G	G	A	A	G	G	A	G	A	A	A	A	A	G	G	G	G	A	G	G	G	G	A	G	A	A	G	A
JHI-Hv50k-2016-31278	G/T	1H	400230531	G	G	T	G	G	G	G	G	G	G	G	G	G	T	G	G	G	G	T	G	G	G	T	G	G	G	G	G	G	G	G	T	G	T	G	G	T	G	G	T	G	G	G	G	G	G
JHI-Hv50k-2016-31277	C/T	1H	400230635	C	C	T	C	C	C	C	C	C	C	C	C	C	T	C	C	C	C	T	C	C	C	T	C	C	C	C	C	C	C	C	T	C	T	C	C	T	C	C	T	C	C	C	C	C	C
JHI-Hv50k-2016-31270	C/T	1H	400235447	C	C	T	C	C	C	C	C	C	C	C	C	C	T	C	C	C	C	T	C	C	C	T	C	C	C	C	C	C	C	C	T	C	T	C	C	T	C	C	T	C	C	C	C	C	C
JHI-Hv50k-2016-31297	A/G	1H	400337706	A	A	A	G	G	A	G	A	A	A	A	A	G	A	G	G	G	G	A	A	G	G	A	A	G	A	G	G	G	G	G	A	A	A	A	G	A	A	A	A	G	A	G	G	A	G
JHI-Hv50k-2016-31310	T/C	1H	400344681	T	T	T	C	C	T	C	T	T	T	T	T	C	T	C	C	C	C	T	T	C	C	T	T	C	T	C	C	C	C	C	T	T	T	T	C	T	T	T	T	C	T	C	C	T	C
JHI-Hv50k-2016-31324	T/C	1H	400707739	T	T	T	C	C	T	C	T	T	T	T	T	C	T	C	C	C	C	T	T	C	C	T	T	C	T	C	C	C	C	C	T	T	T	T	C	T	T	T	T	C	T	C	C	T	C
JHI-Hv50k-2016-31323	C/G	1H	400708105	G	G	G	C	C	G	C	G	G	G	G	G	C	G	C	C	C	C	G	G	C	C	G	G	C	G	C	C	C	C	C	G	G	G	G	C	G	G	G	G	C	G	C	C	G	C
JHI-Hv50k-2016-31328	C/T	1H	400919833	C	C	C	T	T	C	T	C	C	C	C	C	T	C	T	T	T	T	C	C	T	T	C	C	T	C	T	T	T	T	T	C	C	C	C	T	C	C	C	C	T	C	T	T	C	T
JHI-Hv50k-2016-31327	T/C	1H	400919950	T	T	T	C	C	T	C	T	T	T	T	T	C	T	C	C	C	C	T	T	C	C	T	T	C	T	C	C	C	C	C	T	T	T	T	C	T	T	T	T	C	T	C	C	T	C
JHI-Hv50k-2016-31326	C/T	1H	400920892	C	C	C	C	C	C	C	C	C	C	C	C	C	C	C	C	C	C	C	C	C	C	C	C	C	C	C	C	C	C	C	C	C	C	C	C	C	C	C	C	C	C	C	C	C	C
JHI-Hv50k-2016-31332	T/A	1H	401384409	T	T	T	A	A	T	A	T	T	T	T	T	A	T	A	A	A	A	T	T	A	A	T	T	A	T	A	A	A	A	A	T	T	T	T	A	T	T	T	T	A	T	A	A	T	A
JHI-Hv50k-2016-31333	T/A	1H	401384928	A	A	A	T	T	A	T	A	A	A	A	A	T	A	T	T	T	T	A	A	T	T	A	A	T	A	T	T	T	T	T	A	A	A	A	T	A	A	A	A	T	A	T	T	A	T
JHI-Hv50k-2016-31338	A/G	1H	401566539	G	G	A	A	A	G	A	G	G	G	G	G	A	A	A	A	A	A	A	G	A	A	A	G	A	G	A	A	A	A	A	A	G	A	G	A	A	G	G	A	A	G	A	A	G	A
JHI-Hv50k-2016-31358	A/C	1H	402339644	A	A	N	A	A	A	A	A	A	A	A	A	A	C	A	A	A	A	C	A	A	A	C	A	A	A	A	A	A	A	A	C	A	C	A	A	C	A	A	C	A	A	A	A	A	A
JHI-Hv50k-2016-31367	G/A	1H	402349737	G	G	G	A	A	G	A	G	G	G	G	G	A	G	A	A	A	A	G	G	A	A	G	G	A	G	A	A	A	A	A	G	G	G	G	A	G	G	G	G	A	G	A	A	G	A
JHI-Hv50k-2016-31390	A/G	1H	402366238	A	A	G	A	A	A	A	A	A	A	A	A	A	G	A	A	A	A	G	A	A	A	G	A	A	A	A	A	A	A	A	G	A	G	A	A	G	A	A	G	A	A	A	A	A	A
JHI-Hv50k-2016-31384	G/A	1H	402395910	A	A	G	G	G	A	G	A	A	A	A	A	G	G	G	G	G	G	G	A	G	G	G	A	G	A	G	G	G	G	G	G	A	G	A	G	N	A	A	G	G	A	G	G	A	G
JHI-Hv50k-2016-31412	C/T	1H	402598047	C	C	T	C	C	C	C	C	C	C	C	C	C	T	C	C	C	C	T	C	C	C	T	C	C	C	C	C	C	C	C	T	C	T	C	C	T	C	C	T	C	C	C	C	C	C
JHI-Hv50k-2016-31423	T/C	1H	402616246	T	T	C	T	T	T	T	T	T	T	T	T	T	C	T	T	T	T	C	T	T	T	C	T	T	T	T	T	T	T	T	C	T	C	T	T	C	T	T	C	T	T	T	T	T	T
JHI-Hv50k-2016-31425	C/T	1H	402616384	C	C	T	C	C	C	C	C	C	C	C	C	C	T	C	C	C	C	T	C	C	C	T	C	C	C	C	C	C	C	C	T	C	T	C	C	T	C	C	T	C	C	C	C	C	C
SCRI_RS_130666	A/C	1H	402620579	A	A	C	A	A	A	A	A	A	A	A	A	A	C	A	A	A	A	C	A	A	A	C	A	A	A	A	A	A	A	A	C	A	C	A	A	C	A	A	C	A	A	A	A	A	A
JHI-Hv50k-2016-31495	C/T	1H	403658830	T	T	C	C	C	T	C	T	T	T	T	T	C	C	C	C	C	C	C	T	C	C	C	T	C	T	C	C	C	C	C	C	T	C	T	C	C	T	T	C	C	T	C	C	T	C
JHI-Hv50k-2016-31529	C/T	1H	403839280	C	C	T	C	C	C	C	C	C	C	C	C	C	T	C	C	C	C	T	C	C	C	T	T	C	C	C	C	C	C	C	T	C	T	C	C	T	C	C	T	C	C	C	C	C	C
JHI-Hv50k-2016-31535	G/A	1H	403842570	A	A	G	G	G	A	G	A	A	A	A	A	G	G	G	G	G	G	G	A	G	G	G	G	G	A	G	G	G	G	G	G	A	G	A	G	G	A	A	G	G	A	G	G	A	G
SCRI_RS_236104	A/G	1H	403884206	A	A	G	A	A	A	A	A	A	A	A	A	A	G	A	A	A	A	G	A	A	A	G	A	A	A	A	A	A	A	A	G	A	G	A	A	G	A	A	G	A	A	A	A	A	A
JHI-Hv50k-2016-31556	A/T	1H	403904927	N	A	T	T	T	A	T	A	A	N	A	N	T	T	T	T	T	T	T	N	T	T	T	N	T	N	T	T	T	T	T	T	A	T	A	T	T	N	N	T	T	N	T	T	A	T
JHI-Hv50k-2016-31576	G/C	1H	403936768	G	G	C	G	G	G	G	G	G	G	G	G	G	C	G	G	G	G	C	G	G	G	C	G	G	G	G	G	G	G	G	C	G	C	G	G	C	G	G	C	G	G	G	G	G	G
SCRI_RS_21483	A/C	1H	403937409	A	A	C	A	A	A	A	A	A	A	A	A	A	C	A	A	A	A	C	A	A	A	C	A	A	A	A	A	A	A	A	C	A	C	A	C	C	A	A	C	A	A	A	A	A	A
JHI-Hv50k-2016-31595	C/T	1H	404008605	C	C	T	C	C	C	C	C	C	C	C	C	C	T	C	C	C	C	T	C	C	C	T	C	C	C	C	C	C	C	C	T	C	T	C	C	T	C	C	T	C	C	C	C	C	C
JHI-Hv50k-2016-31591	A/G	1H	404009873	G	G	A	A	A	G	A	G	G	G	G	G	A	A	A	A	A	A	A	G	A	A	A	G	A	G	A	A	A	A	A	A	G	A	G	A	A	G	G	A	A	G	A	A	G	A
JHI-Hv50k-2016-31584	A/G	1H	404011061	A	A	G	A	A	A	A	A	A	A	A	A	A	G	A	A	A	A	G	A	A	A	G	A	A	A	A	A	A	A	A	G	A	G	A	A	G	A	A	G	A	A	A	A	A	A
SCRI_RS_182431	A/G	1H	404239797	A	A	G	A	A	A	A	A	A	A	A	A	A	G	A	A	A	A	G	A	A	A	G	A	A	A	A	A	A	A	A	G	A	G	A	A	G	A	A	G	A	A	A	A	A	A
JHI-Hv50k-2016-31636	C/A	1H	404328877	A	A	C	C	C	A	C	A	A	A	A	A	C	C	C	C	C	C	C	A	C	C	C	A	C	A	C	C	C	C	C	C	A	C	A	C	N	A	A	C	C	A	C	C	A	C
JHI-Hv50k-2016-31661	C/A	1H	404457635	C	C	A	C	C	C	C	C	C	C	C	C	C	A	C	C	C	C	A	C	C	C	A	C	C	C	C	C	C	C	C	A	C	A	C	C	N	C	C	A	C	C	C	C	C	C
JHI-Hv50k-2016-31679	A/G	1H	404573420	A	A	G	A	A	A	A	A	A	A	A	A	A	G	A	A	A	A	G	A	A	A	G	A	A	A	A	A	A	A	A	G	A	G	A	A	G	A	A	G	A	A	A	A	A	A
JHI-Hv50k-2016-31699	A/G	1H	404668653	A	A	G	G	G	A	G	A	A	A	A	A	A	G	G	A	G	A	G	A	A	G	G	A	A	A	A	A	A	A	A	G	A	G	A	G	G	A	A	G	A	A	A	A	A	A
JHI-Hv50k-2016-31702	T/C	1H	404670115	C	C	T	T	T	C	T	C	C	C	C	C	T	T	T	T	T	T	T	C	T	T	T	C	T	C	T	T	T	T	T	T	C	T	C	C	T	C	C	T	T	C	T	T	C	T
BOPA2_12_30753	A/G	1H	404730859	G	G	A	A	A	G	A	G	G	G	G	G	A	A	A	A	A	A	A	G	A	A	A	G	A	G	A	A	A	A	A	A	G	A	G	A	A	G	G	A	A	G	A	A	G	A
JHI-Hv50k-2016-31785	A/C	1H	404859670	A	A	C	A	A	A	A	A	A	A	A	A	A	C	A	A	A	A	C	A	A	A	C	A	A	A	A	A	A	A	A	C	A	C	A	A	C	A	A	C	A	A	A	A	A	A
JHI-Hv50k-2016-31771	A/G	1H	404883135	A	G	A	G	G	G	G	G	G	A	G	A	G	A	G	G	G	G	A	A	G	G	A	A	G	A	G	G	G	G	G	A	G	A	G	G	A	A	A	A	G	A	G	G	G	G
JHI-Hv50k-2016-31822	G/T	1H	404886064	G	T	G	G	T	T	T	T	T	G	T	G	T	G	T	T	T	T	G	G	G	G	G	G	T	G	T	G	T	T	T	G	T	G	T	T	G	G	G	G	T	G	T	G	T	T
JHI-Hv50k-2016-31814	A/G	1H	404886957	A	G	A	A	G	G	G	G	G	A	G	A	G	A	G	G	G	G	A	A	A	A	A	A	G	A	G	A	G	G	G	A	G	A	G	G	N	A	A	A	G	A	G	A	G	G
JHI-Hv50k-2016-31813	T/C	1H	404887091	T	C	T	T	T	C	C	C	C	T	C	T	C	T	T	C	T	C	T	T	T	T	T	T	C	T	C	T	T	C	C	T	C	T	C	T	N	T	T	T	C	T	C	T	C	C
JHI-Hv50k-2016-31811	T/C	1H	404887336	T	C	T	T	C	C	C	C	C	T	C	T	C	T	C	C	C	C	T	T	T	T	T	T	C	T	C	T	C	C	C	T	C	T	C	C	T	T	T	T	C	T	C	T	C	C
JHI-Hv50k-2016-31809	C/T	1H	404887406	C	T	C	C	T	T	T	T	T	C	T	C	T	C	T	T	T	T	C	C	C	C	C	C	T	C	T	C	T	T	T	C	T	C	T	T	N	C	C	C	T	C	T	C	T	T
JHI-Hv50k-2016-31808	C/T	1H	404887661	C	T	C	C	T	T	T	T	T	C	T	C	T	C	T	T	T	T	C	C	C	C	C	C	T	C	T	C	T	T	T	C	T	C	T	T	C	C	C	C	T	C	T	C	T	T
JHI-Hv50k-2016-31807	C/T	1H	404888043	C	T	C	C	C	T	T	T	T	C	T	C	T	C	C	T	C	T	C	C	C	C	C	C	T	C	T	C	C	T	T	C	T	C	T	C	C	C	C	C	T	C	T	C	T	T
JHI-Hv50k-2016-31804	C/T	1H	404888461	C	T	C	T	T	T	T	T	T	C	T	C	T	C	T	T	T	T	C	C	T	T	C	C	T	C	T	T	T	T	T	C	T	C	T	T	C	C	C	C	T	C	T	T	T	T
JHI-Hv50k-2016-31803	G/T	1H	404888593	G	T	G	T	T	T	T	T	T	G	T	G	T	G	T	T	T	T	G	G	T	T	G	G	T	G	T	T	T	T	T	G	T	G	T	T	G	G	G	G	T	G	T	T	T	T
JHI-Hv50k-2016-31802	T/C	1H	404888604	T	C	T	C	C	C	C	C	C	T	C	T	C	T	C	C	C	C	T	T	C	C	T	T	C	T	C	C	C	C	C	T	C	T	C	C	N	T	T	T	C	T	C	C	C	C
JHI-Hv50k-2016-31801	T/C	1H	404888950	T	C	T	C	T	C	C	C	C	T	C	T	C	T	T	C	T	C	T	T	C	C	T	T	C	T	C	C	T	C	C	T	C	T	C	T	T	T	T	T	C	T	C	C	C	C
JHI-Hv50k-2016-31799	A/C	1H	404888966	A	C	A	C	A	C	C	C	C	A	C	A	C	A	A	C	A	C	A	A	C	C	A	A	C	A	C	C	A	C	C	A	C	A	C	A	A	A	A	A	C	A	C	C	C	C
JHI-Hv50k-2016-31832	C/T	1H	405079053	T	C	T	C	C	C	C	C	C	T	C	C	C	T	C	C	C	C	T	T	C	C	T	C	C	T	C	C	C	C	C	T	C	T	C	C	T	T	T	T	C	T	C	C	C	C
JHI-Hv50k-2016-31835	T/C	1H	405079789	C	T	C	T	T	T	T	T	T	C	T	T	T	C	T	T	T	T	C	C	T	T	C	T	T	C	T	T	T	T	T	C	T	C	T	T	C	C	C	C	T	C	T	T	T	T
BOPA2_12_10201	C/A	1H	405081425	C	C	C	C	C	A	A	A	A	A	C	A	A	C	C	C	C	A	C	A	C	C	C	A	A	C	A	C	C	A	A	C	C	C	C	C	C	C	C	C	C	C	C	C	C	A
JHI-Hv50k-2016-31848	G/T	1H	405082999	G	T	G	G	T	G	G	G	G	G	T	G	G	G	T	T	T	G	G	G	G	G	G	G	G	G	G	G	T	G	G	G	T	G	T	T	N	G	G	G	T	G	T	G	T	G
JHI-Hv50k-2016-31873	C/G	1H	405088329	C	G	C	G	G	G	G	G	G	C	G	G	G	C	G	G	G	G	C	C	G	G	C	C	G	C	G	N	G	G	G	C	G	C	G	G	C	C	C	C	G	C	G	G	G	G
JHI-Hv50k-2016-31892	A/G	1H	405749433	A	G	A	A	A	G	G	G	G	A	G	G	G	A	A	G	A	G	A	A	A	A	N	A	G	A	G	A	A	G	G	A	G	A	G	A	A	A	A	A	G	A	G	G	G	G
JHI-Hv50k-2016-31897	T/C	1H	405757167	T	C	T	T	T	C	C	C	C	T	C	C	C	T	T	C	T	C	T	T	T	T	T	T	C	T	C	T	T	C	C	T	C	T	C	T	T	T	T	T	C	T	C	C	C	C
JHI-Hv50k-2016-31914	C/T	1H	405951518	C	T	C	C	C	T	T	T	T	C	T	T	T	C	C	T	C	T	C	C	C	C	C	C	T	C	T	C	C	T	T	C	T	C	T	C	C	C	C	C	T	C	T	T	T	T
BOPA2_12_10105	G/C	1H	406340493	G	G	G	G	G	G	G	G	G	G	G	G	G	G	G	G	G	G	G	G	G	G	G	G	G	G	C	G	G	G	C	G	G	G	G	C	G	G	G	G	G	G	G	G	G	G
BOPA1_1190-86	G/A	1H	406397248	G	A	G	G	G	A	A	A	A	G	A	A	A	G	G	A	G	A	G	G	G	G	G	G	A	G	A	G	G	A	A	G	A	G	A	G	G	G	G	G	A	G	A	A	A	A
JHI-Hv50k-2016-31948	A/G	1H	406717456	A	G	A	A	A	G	G	G	G	A	G	G	G	A	A	G	A	G	A	A	A	A	A	A	G	A	G	A	A	G	G	A	G	A	G	A	A	A	A	A	G	A	G	G	G	G
JHI-Hv50k-2016-32022	G/A	1H	407513105	A	G	A	G	G	G	G	G	G	A	G	G	G	A	G	G	G	G	A	A	G	G	A	A	G	A	G	G	G	G	G	A	G	A	G	G	A	A	A	A	G	A	G	G	G	G
JHI-Hv50k-2016-32036	C/T	1H	407665304	C	C	C	T	T	C	C	C	C	C	C	C	C	C	T	C	C	C	C	C	T	T	C	C	C	C	C	C	C	C	C	C	C	C	C	C	C	C	C	C	C	C	C	C	C	C
JHI-Hv50k-2016-32030	G/A	1H	407666879	A	G	A	G	G	G	G	G	G	A	G	G	G	A	G	G	G	G	A	A	G	G	G	A	G	A	G	G	G	G	G	A	G	A	G	G	N	A	A	A	G	A	G	G	G	G
JHI-Hv50k-2016-32095	A/G	1H	407936545	A	G	A	A	A	G	G	G	G	A	G	A	G	A	A	G	G	G	A	A	A	A	A	A	G	A	G	A	A	A	G	A	G	A	G	A	A	A	A	A	G	A	G	G	G	G
JHI-Hv50k-2016-32128	A/G	1H	408422290	A	A	A	G	G	A	A	A	A	A	A	A	A	A	G	A	A	A	A	A	G	G	G	A	A	A	G	A	A	A	G	A	A	A	A	A	A	A	A	A	A	A	A	A	A	A
JHI-Hv50k-2016-32129	T/C	1H	408422321	T	T	T	C	C	T	T	T	T	T	T	T	T	T	C	T	T	T	T	T	C	C	T	T	T	T	T	T	T	T	T	T	T	T	T	T	T	T	T	T	T	T	T	T	T	T
JHI-Hv50k-2016-32132	C/T	1H	408422549	C	C	C	T	T	C	C	C	C	C	C	C	C	C	T	C	C	C	C	C	T	T	C	C	C	C	C	C	C	C	C	C	C	C	C	C	C	C	C	C	C	C	C	C	C	C
JHI-Hv50k-2016-32133	C/G	1H	408422618	G	G	G	C	C	G	G	G	G	G	G	G	G	G	C	G	G	G	G	G	C	C	C	G	G	G	C	G	G	G	C	G	G	G	G	G	G	G	G	G	G	G	G	G	G	G
JHI-Hv50k-2016-32138	A/G	1H	408424372	A	A	A	G	G	A	A	A	A	A	A	A	A	A	G	A	A	A	A	A	G	G	A	A	A	A	A	A	A	A	A	A	A	A	A	A	N	A	A	A	A	A	A	A	A	A
JHI-Hv50k-2016-32146	C/T	1H	408575542	C	C	C	T	T	C	C	C	C	C	C	C	C	C	T	C	C	C	C	C	T	T	C	C	C	C	C	C	C	C	C	C	C	C	C	C	C	C	C	C	C	C	C	C	C	C
JHI-Hv50k-2016-32148	G/C	1H	408576629	G	G	G	C	C	G	G	G	G	G	G	G	G	G	C	G	G	G	G	G	C	C	G	G	G	G	G	G	G	G	G	G	G	G	G	G	G	G	G	G	G	G	G	G	G	G
JHI-Hv50k-2016-32151	C/T	1H	408577268	C	C	C	T	T	C	C	C	C	C	C	C	C	C	T	C	C	C	C	C	T	T	C	C	C	C	C	C	C	C	C	C	C	C	C	C	C	C	C	C	C	C	C	C	C	C
JHI-Hv50k-2016-32152	G/T	1H	408577544	G	G	G	T	T	G	G	G	G	G	G	G	G	G	T	G	G	G	G	G	T	T	G	G	G	G	G	G	G	G	G	G	G	G	G	G	G	G	G	G	G	G	G	G	G	G
JHI-Hv50k-2016-32153	C/T	1H	408577691	C	C	C	C	C	C	C	C	C	C	C	C	C	C	C	C	C	C	C	C	C	C	C	C	C	C	C	C	C	C	C	T	C	C	C	C	C	C	C	C	C	C	C	C	C	C
JHI-Hv50k-2016-32154	T/G	1H	408577746	T	T	T	G	G	T	T	T	T	T	T	T	T	T	G	T	T	T	T	T	G	G	T	T	T	T	T	T	T	T	T	T	T	T	T	T	T	T	T	T	T	T	T	T	T	T
JHI-Hv50k-2016-32155	G/A	1H	408578298	G	G	G	A	A	G	G	G	G	G	G	G	G	G	A	G	G	G	G	G	A	A	G	G	G	G	G	G	G	G	G	G	G	G	G	G	G	G	G	G	G	G	G	G	G	G
SCRI_RS_237999	G/A	1H	408698952	G	A	G	A	A	A	A	A	A	G	A	G	A	G	A	A	A	A	G	G	A	A	A	G	A	G	A	A	A	A	A	G	A	G	A	A	G	G	G	G	A	G	A	A	A	A
JHI-Hv50k-2016-32248	T/G	1H	408716819	T	T	T	G	G	T	T	T	T	T	T	T	T	T	G	T	T	T	T	T	G	G	T	T	T	T	T	T	T	T	T	T	T	T	T	T	T	T	T	T	T	T	T	T	T	T
JHI-Hv50k-2016-32222	G/A	1H	408729399	G	A	G	G	G	A	G	A	A	G	A	G	G	G	G	A	A	A	G	G	G	G	G	G	A	G	G	G	G	G	G	G	A	G	A	A	G	G	G	G	A	G	A	G	A	G
JHI-Hv50k-2016-32221	T/C	1H	408729452	T	T	T	C	C	T	T	T	T	T	T	T	T	T	C	T	T	T	T	T	C	C	T	T	T	T	T	T	T	T	T	T	T	T	T	T	T	T	T	T	T	T	T	T	T	T
JHI-Hv50k-2016-32220	T/C	1H	408729555	T	T	T	C	C	T	T	T	T	T	T	T	T	T	C	T	T	T	T	T	C	C	T	T	T	T	T	T	T	T	T	T	T	T	T	T	T	T	T	T	T	T	T	T	T	T
JHI-Hv50k-2016-32385	A/G	1H	408937890	G	G	A	G	G	G	G	G	G	N	G	A	G	A	G	G	G	G	A	N	G	G	G	A	G	A	G	G	G	G	G	N	G	A	G	G	N	A	A	A	G	G	G	G	G	G
JHI-Hv50k-2016-32383	G/A	1H	408938031	A	A	G	A	A	A	A	A	A	G	A	G	A	G	A	A	A	A	G	G	A	A	A	G	A	G	A	A	A	A	A	G	A	G	A	A	G	G	G	G	A	A	A	A	A	A
JHI-Hv50k-2016-32372	G/C	1H	408956465	C	G	C	G	G	G	C	G	G	C	G	C	C	C	G	G	C	C	C	C	G	G	C	C	C	C	C	G	G	C	C	C	G	C	G	C	C	C	C	C	G	C	G	C	G	C
JHI-Hv50k-2016-32394	A/G	1H	408980259	A	G	A	A	G	G	A	G	G	A	G	A	A	A	G	G	G	A	A	A	G	G	G	A	A	A	G	G	G	A	G	A	G	A	G	A	A	A	A	A	G	A	G	A	G	A
JHI-Hv50k-2016-32395	C/T	1H	408980506	C	T	C	C	T	T	C	T	T	C	T	C	C	C	T	T	T	C	C	C	T	T	C	C	C	C	C	C	C	C	C	C	T	C	T	C	C	C	C	C	T	C	T	C	T	C
[truncated: 38,344 more rows]
[truncated: 204 more columns]
